# Supplementary material for: Murine Norovirus Interaction with Enterobacter cloacae Leads to Changes in Membrane Stability and Packaging of Lipid and Metabolite Vesicle Content
Source: Microbiol Spectr. 2023 Mar 21;11(2):e04691-22. doi: 10.1128/spectrum.04691-22 (PMC10100888; doi:10.1128/spectrum.04691-22)
Supplement: Supplemental file 1 — Tables S1 to S4. Download spectrum.04691-22-s0001.xlsx, XLSX file, 0.5 MB [file spectrum.04691-22-s0001.xlsx]

## Sheet: Table Legend
Table S1	Table containing p-values and fold changes of features in E. cloacae bEVs from the MNV, PBS, and AgNp conditions (n=4) found by untargeted lipidomics.
Table S2	Table containing p-values and fold changes of features in E. cloacae outer membrane from the MNV, PBS, and AgNp conditions (n=4) found by untargeted lipidomics.
Table S3	Table containing p-values and fold changes of metabolites in E. cloacae bEVs from the MNV, PBS, and AgNp conditions (n=4) found by untargeted metabolomics.
Table S4	Table containing p-values and fold changes of metabolites in E. cloacae outer membrane from the MNV, PBS, and AgNp conditions (n=4) found by untargeted metabolomics.

## Sheet: Table S1
Table S1	Table containing p-values and fold changes of features in E. cloacae OMVs from the MNV, PBS, and AgNp conditions (n=4) found by untargeted lipidomics.
Putative Molecule Annotation	MNV vs AgNp			MNV vs PBS			AgNp vs PBS
	log2FC	P.Value	Adjusted p-value (FDR)	log2FC	P.Value	Adjusted p-value (FDR)	log2FC	P.Value	Adjusted p-value (FDR)
AcCar(10:1)	-0.436154	0.314265	0.417115	-0.77942	0.0853681	0.209475	-0.343267	0.473238	0.999281
AcCar(16:0)	-1.01356	0.0318546	0.0871752	-0.196333	0.645697	0.70352	0.817229	0.0705718	0.73376
AcCar(8:1)	-0.289366	0.484441	0.564479	-0.735215	0.0921056	0.216902	-0.44585	0.265589	0.999281
BMP(16:0_16:1)	1.63512	0.148085	0.266918	1.20193	0.27775	0.4015	-0.433197	0.717846	0.999281
BMP(18:1_18:1)	4.27416	0.00976841	0.0316931	4.29123	0.00955002	0.0352988	0.0170738	0.991897	0.999281
CAR(26:1)	0.126616	0.811073	0.836867	0.159922	0.762884	0.801302	0.0333065	0.95533	0.999281
CE(18:1(d7))	-0.704631	0.0660529	0.163453	-0.704939	0.0659507	0.178311	-0.000307819	0.999281	0.999281
CE(20:4)	7.58281	0.000468874	0.00207441	6.31412	0.00187245	0.00994099	-1.26869	0.514096	0.999281
Cer(18:0_24:1)	0.608954	0.227518	0.338322	0.85422	0.0999174	0.22443	0.245267	0.67171	0.999281
Cer(d16:1/16:0)	2.04876	0.000311806	0.00149258	1.82281	0.000792649	0.00472354	-0.225947	0.640556	0.999281
Cer(d16:1/22:0)	1.52194	0.00426081	0.0153599	1.52928	0.0041309	0.0188472	0.00734413	0.988219	0.999281
Cer(d16:1/23:0)	0.655321	0.205094	0.316864	0.612008	0.234599	0.374333	-0.043313	0.934737	0.999281
Cer(d16:1/24:1)	4.02195	0.000737265	0.00312002	3.66969	0.0014668	0.00808125	-0.352266	0.74473	0.999281
Cer(d17:1/24:1)	2.64156	0.00533855	0.0183395	2.18733	0.0156563	0.0550801	-0.454236	0.629815	0.999281
Cer(d18:0/22:0)	0.905968	0.0261438	0.074843	0.864381	0.0323243	0.0993547	-0.0415865	0.918856	0.999281
Cer(d18:0/23:0)	1.60951	0.00364199	0.0136341	1.40997	0.00826009	0.031324	-0.199539	0.699272	0.999281
Cer(d18:0/24:0)	1.0305	0.012517	0.0384733	0.869349	0.0290986	0.0913635	-0.16115	0.679809	0.999281
Cer(d18:1/16:0)	3.46686	8.47384e-07	2.08746e-05	3.52	7.22878e-07	3.19198e-05	0.0531376	0.901954	0.999281
Cer(d18:1/16:1)	1.58491	0.0573747	0.145682	1.12643	0.160685	0.296963	-0.458484	0.576603	0.999281
Cer(d18:1/18:0)	2.51331	5.19214e-05	0.000352583	2.5874	3.97283e-05	0.000446179	0.0740903	0.878969	0.999281
Cer(d18:1/20:0)	1.19109	0.0483759	0.125007	0.913471	0.117475	0.248571	-0.277616	0.661901	0.999281
Cer(d18:1/21:0)	0.604238	0.342608	0.441342	0.360137	0.566704	0.651486	-0.244101	0.714843	0.999281
Cer(d18:1/22:0)	1.6736	0.00470702	0.0167616	1.62902	0.00557345	0.0234603	-0.0445797	0.93751	0.999281
Cer(d18:1/22:1)	4.99084	7.63502e-06	9.02149e-05	4.48236	2.16178e-05	0.000284659	-0.508478	0.525572	0.999281
Cer(d18:1/23:0)	1.09834	0.0804064	0.183808	0.722637	0.232492	0.374333	-0.375699	0.576723	0.999281
Cer(d18:1/24:0)	2.62219	0.000417788	0.00187683	2.44791	0.000720704	0.00448458	-0.174289	0.78731	0.999281
Cer(d18:1/24:1)	3.73128	0.000623738	0.0026784	3.96453	0.000384022	0.00286592	0.233249	0.811938	0.999281
Cer(d18:1/24:2)	-0.0105643	0.973191	0.973191	-0.0527288	0.86687	0.885057	-0.0421644	0.90773	0.999281
Cer(d18:1/25:0)	2.04798	0.00031908	0.00150277	1.70813	0.00131572	0.00768378	-0.339851	0.482953	0.999281
Cer(d18:1/26:0)	0.989817	0.0274281	0.0777572	1.15895	0.0124702	0.0455162	0.169133	0.713625	0.999281
Cer(d18:2/16:0)	0.425325	0.223176	0.335915	0.549379	0.12313	0.253197	0.124053	0.738722	0.999281
Cer(d18:2/17:0)	1.8819	0.171668	0.281613	1.59489	0.241403	0.378797	-0.287009	0.794471	0.999281
Cer(d18:2/24:1)	5.90982	8.89718e-05	0.000499611	6.97309	1.92866e-05	0.000284659	1.06327	0.398355	0.999281
Cer(d19:1/22:0)	1.38501	0.153567	0.271631	0.466291	0.616975	0.682411	-0.918723	0.392268	0.999281
Cer(d19:1/24:0)	1.99882	0.0911507	0.196404	1.30614	0.252822	0.384859	-0.692683	0.560833	0.999281
Cer(d26:1/16:0)	-0.120067	0.689782	0.733777	0.056059	0.851756	0.875258	0.176126	0.608881	0.999281
Cer(t18:0/24:0)	0.744094	0.10948	0.220469	1.01061	0.0370307	0.110337	0.266519	0.585992	0.999281
CL(14:0_16:0_16:1_18:1)	0.705308	0.505042	0.5806	0.668565	0.527076	0.625635	-0.0367431	0.975031	0.999281
CL(16:0_16:0_16:1_18:1)	0.705516	0.474107	0.555981	0.815904	0.409533	0.536249	0.110388	0.918722	0.999281
CL(16:0_16:1_16:1_18:1)	0.469086	0.623281	0.676573	0.661957	0.490465	0.590467	0.192871	0.852169	0.999281
CL(16:0_16:1_18:0_18:1)	0.614511	0.516379	0.586702	0.779402	0.413066	0.537118	0.164891	0.871836	0.999281
CL(16:0_16:1_18:1_18:1)	0.315695	0.73404	0.765499	0.512556	0.582769	0.664721	0.196861	0.8496	0.999281
CL(16:0_18:1_18:1_18:1)	0.835103	0.28518	0.396267	0.956024	0.224606	0.372641	0.120921	0.883386	0.999281
CL(16:1_18:1_18:1_18:1)	0.621498	0.434902	0.514135	0.76305	0.340936	0.465202	0.141551	0.875936	0.999281
CL(18:1_18:1_18:1_18:1)	0.7789	0.3883	0.47539	0.829589	0.359213	0.483364	0.0506892	0.960532	0.999281
Co(Q8)	0.675112	0.212951	0.325558	0.279072	0.596297	0.673212	-0.396039	0.481162	0.999281
DG(15:0_18:1(d7))	-0.543313	0.117167	0.228086	-0.545923	0.115595	0.246378	-0.00260939	0.993765	0.999281
DG(16:0_16:0)	0.0266348	0.93604	0.942331	0.0432884	0.896256	0.90556	0.0166536	0.960818	0.999281
DG(16:0_16:1)	1.04405	0.272471	0.390007	1.34311	0.164901	0.300944	0.299062	0.744302	0.999281
DG(16:0_18:1)	0.946691	0.130106	0.245104	1.06942	0.0913861	0.216902	0.122724	0.835301	0.999281
DG(16:0_18:2)	-0.498184	0.134402	0.24997	-0.501209	0.132271	0.266367	-0.00302491	0.992789	0.999281
DG(18:0_18:1)	2.05456	0.0100762	0.0323323	1.90212	0.0153021	0.0544904	-0.152437	0.849604	0.999281
DG(18:1_18:1)	0.478831	0.374021	0.466484	0.794519	0.15171	0.285802	0.315689	0.560163	0.999281
DG(18:1_18:2)	0.642494	0.355913	0.453828	0.295442	0.666563	0.720876	-0.347052	0.616606	0.999281
DMPE(12:0_14:0)	0.563023	0.165367	0.274844	0.62383	0.127695	0.258937	0.0608068	0.890973	0.999281
FAHFA(14:0/14:0)	1.5992	0.173877	0.283643	1.37457	0.237628	0.377106	-0.224631	0.848145	0.999281
HBMP(16:0_16:0_16:1)	0.825744	0.289577	0.398851	0.757976	0.329143	0.455497	-0.0677678	0.931467	0.999281
HBMP(16:0_16:1_16:1)	0.986255	0.375424	0.466484	0.893454	0.420577	0.54175	-0.0928009	0.931355	0.999281
HBMP(16:0_18:1_16:0)	0.877919	0.197345	0.306746	0.754939	0.263189	0.395526	-0.12298	0.86344	0.999281
HBMP(16:0_18:1_16:1)	0.903155	0.303695	0.408659	0.850721	0.331389	0.456441	-0.052434	0.951705	0.999281
HBMP(16:0_18:1_18:1)	1.0133	0.15451	0.271631	0.838003	0.232608	0.374333	-0.175299	0.815375	0.999281
HBMP(18:1_18:1_18:1)	1.5142	0.16092	0.273732	0.946773	0.368234	0.49323	-0.567424	0.618777	0.999281
HexCer(16:0_26:1)	3.63679	3.53503e-05	0.000258057	3.30848	8.38819e-05	0.000874768	-0.328313	0.60851	0.999281
HexCer(34:1)	1.16412	0.0161413	0.0485902	0.722764	0.107422	0.2361	-0.441352	0.343842	0.999281
HexCer(d18:1/14:0)	3.29293	0.00302096	0.0114561	1.39317	0.14161	0.275668	-1.89976	0.089689	0.843421
HexCer(d18:1/16:0)	3.29743	2.92682e-06	5.02725e-05	2.7078	2.03523e-05	0.000284659	-0.589629	0.225419	0.999281
HexCer(d18:1/22:0)	2.7846	0.000152157	0.000766031	2.10563	0.00142051	0.00797671	-0.678973	0.277006	0.999281
HexCer(d18:1/23:0)	1.56597	0.0207847	0.0613045	0.905999	0.148965	0.282453	-0.659967	0.345715	0.999281
HexCer(d18:1/24:0)	4.16267	7.72388e-06	9.02149e-05	3.44488	4.69845e-05	0.000508128	-0.717783	0.293005	0.999281
HexCer(d18:1/24:1)	6.72013	3.47755e-08	3.38481e-06	5.40036	3.68056e-07	2.68681e-05	-1.31977	0.0644355	0.73376
LPC(14:0)	0.513541	0.69357	0.733777	-0.555912	0.669908	0.72182	-1.06945	0.494605	0.999281
LPC(15:0)	-0.622928	0.094259	0.196404	-0.58867	0.111586	0.239581	0.0342584	0.924773	0.999281
LPC(15:1)	0.452958	0.400614	0.487414	0.322097	0.546978	0.638882	-0.130861	0.823102	0.999281
LPC(16:0)	0.97351	0.252469	0.36677	-1.01354	0.234576	0.374333	-1.98705	0.0495621	0.697877
LPC(16:1)	0.82479	0.0869544	0.190908	0.607414	0.194617	0.330396	-0.217376	0.682179	0.999281
LPC(17:0)	-0.636588	0.0779108	0.182596	-0.629126	0.0810143	0.201542	0.00746268	0.982704	0.999281
LPC(18:0)	-0.244609	0.65871	0.704554	-0.984142	0.093895	0.219339	-0.739532	0.253208	0.999281
LPC(18:1(d7))	-0.605086	0.0826143	0.185564	-0.533072	0.120981	0.250542	0.072014	0.833577	0.999281
LPC(18:1)	4.60664	0.00256049	0.00983768	0.632391	0.610003	0.67985	-3.97425	0.0155415	0.697877
LPC(18:2)	0.483948	0.740663	0.769657	-1.81414	0.228574	0.374333	-2.29809	0.0699253	0.73376
LPC(19:0)	-0.595623	0.0948389	0.196404	-0.484003	0.166129	0.301302	0.111619	0.754435	0.999281
LPC(20:0)	-0.640751	0.0744383	0.179335	-0.648275	0.071525	0.188156	-0.00752404	0.982704	0.999281
LPC(21:0)	-0.620459	0.0835853	0.186312	-0.627472	0.0805677	0.201542	-0.00701323	0.983306	0.999281
LPC(23:0)	-0.554085	0.212359	0.325558	-0.596896	0.181402	0.320827	-0.0428105	0.906529	0.999281
LPC(24:0)	1.8131	0.0319444	0.0871752	1.64653	0.047757	0.13945	-0.166569	0.839112	0.999281
LPC(26:0)	0.0875582	0.814402	0.837343	0.224927	0.549176	0.638882	0.137369	0.721088	0.999281
LPE(16:0)	0.570176	0.335501	0.43596	0.289261	0.619836	0.682989	-0.280915	0.651977	0.999281
LPE(16:1)	-0.34754	0.425239	0.505299	-0.0800798	0.852287	0.875258	0.26746	0.561523	0.999281
LPE(17:1)	0.314794	0.513672	0.585908	0.348936	0.470029	0.576674	0.0341426	0.949605	0.999281
LPE(18:0)	0.835858	0.129638	0.245104	0.418778	0.43035	0.551149	-0.41708	0.493467	0.999281
LPE(18:1(d7))	-0.579158	0.0927918	0.196404	-0.531102	0.119761	0.249787	0.0480556	0.88752	0.999281
LPE(18:1)	0.294132	0.50089	0.578102	0.228088	0.600256	0.674134	-0.066044	0.891024	0.999281
LPE(18:2)	2.35636	0.0178785	0.0532706	-0.725258	0.413875	0.537118	-3.08162	0.00666217	0.697877
LPE(P-16:0)	2.10844	0.0144698	0.0440124	1.69561	0.0402566	0.118737	-0.41283	0.642929	0.999281
LPE(P-18:0)	2.83801	0.00885752	0.0290606	2.29841	0.0264246	0.084791	-0.539594	0.621789	0.999281
LPE(P-18:1)	4.70822	0.00103699	0.00426481	4.2726	0.00209752	0.0107452	-0.435626	0.741496	0.999281
LPG(17:0)	-0.613093	0.0805732	0.183808	-0.596534	0.0880424	0.212466	0.0165587	0.960632	0.999281
MLCL(16:0_16:0_20:2)	2.28157	0.284546	0.396267	3.36481	0.124678	0.254587	1.08324	0.629687	0.999281
MLCL(16:0_16:0_20:3)	2.72439	0.214369	0.32602	3.29493	0.138949	0.274143	0.570538	0.803127	0.999281
OxLPC(24:1(Ke))	0.862767	0.250393	0.365574	0.873534	0.244863	0.380318	0.0107674	0.989016	0.999281
OxLPE(24:1(OH))	1.02659	0.187938	0.29988	1.12031	0.153565	0.287115	0.0937192	0.914252	0.999281
OxPE(18:0_18:2(2O))	2.09284	0.00375255	0.0138702	2.37374	0.00157952	0.0085411	0.280896	0.69057	0.999281
OxTG(16:0_18:1_18:3(OH))	-0.553597	0.301158	0.407121	-0.629851	0.242586	0.378797	-0.0762546	0.866917	0.999281
OxTG(18:1_18:1_16:1(CHO))	-1.0125	0.109058	0.220469	-1.38826	0.0353605	0.106446	-0.375761	0.386606	0.999281
OxTG(18:1_18:1_18:4(OH))	-1.32397	0.0934123	0.196404	-2.28736	0.00853381	0.0319471	-0.963385	0.254843	0.999281
PA(15:0_18:1(d7))	-0.493245	0.129015	0.245104	-0.23467	0.452553	0.569592	0.258575	0.420151	0.999281
PA(16:0_16:1)	1.85826	0.264574	0.382453	2.36021	0.163105	0.299538	0.501952	0.783376	0.999281
PA(16:0_17:1)	1.23812	0.538705	0.600388	2.40821	0.242188	0.378797	1.1701	0.567949	0.999281
PA(16:0_18:1)	2.41271	0.127521	0.244975	2.66634	0.0955831	0.219766	0.253636	0.883304	0.999281
PA(18:0_18:0)	0.56146	0.569254	0.629629	0.665041	0.501435	0.600078	0.103581	0.918542	0.999281
PC(12:0_16:0)	3.88494	0.000108867	0.00058869	3.33418	0.00039808	0.00286592	-0.550756	0.510832	0.999281
PC(15:0_15:0)	4.78158	8.96861e-08	5.23767e-06	4.00286	5.98296e-07	3.19198e-05	-0.778726	0.140892	0.979532
PC(15:0_18:1(d7))	-0.634668	0.0783772	0.182596	-0.573532	0.107539	0.2361	0.0611366	0.85811	0.999281
PC(15:0_18:2)	4.36239	0.000580617	0.00253045	3.25609	0.00467324	0.0200675	-1.1063	0.34215	0.999281
PC(16:0_16:0)	4.52403	3.00145e-08	3.38481e-06	3.69792	2.66359e-07	2.59256e-05	-0.826112	0.0728734	0.73376
PC(16:0_16:1)	4.23363	2.53884e-06	4.94227e-05	3.81578	7.19726e-06	0.000161661	-0.417852	0.494975	0.999281
PC(16:0_17:1)	7.49566	4.98427e-08	3.63852e-06	8.00332	2.43019e-08	7.09617e-06	0.507666	0.496603	0.999281
PC(16:0_18:0)	4.73819	2.14009e-07	8.6838e-06	3.99433	1.29104e-06	4.71229e-05	-0.743851	0.185601	0.999281
PC(16:0_18:1)	5.02178	1.07651e-05	0.000105378	3.62538	0.000212321	0.00177136	-1.3964	0.120474	0.926804
PC(16:0_18:2)	3.01467	0.00419355	0.0153064	1.46767	0.110728	0.2395	-1.547	0.15975	0.999281
PC(16:0_18:3)	0.135142	0.70611	0.741669	0.453657	0.219553	0.368445	0.318515	0.43751	0.999281
PC(16:0_20:4)	7.36949	0.000397907	0.00181545	3.2839	0.050376	0.144214	-4.08559	0.0495106	0.697877
PC(16:0_22:5)	8.5214	2.69268e-05	0.000207072	5.00717	0.00219226	0.0108498	-3.51423	0.0475695	0.697877
PC(16:0_22:6)	8.13861	5.99974e-05	0.000380853	4.50983	0.00568577	0.0234603	-3.62878	0.0491446	0.697877
PC(16:1_18:2)	6.70189	5.93317e-05	0.000380853	2.79471	0.0261583	0.084791	-3.90718	0.014694	0.697877
PC(17:1_18:3)	1.58852	0.0394498	0.103778	1.50043	0.0496461	0.143531	-0.0880966	0.901608	0.999281
PC(18:0_18:0)	-0.254635	0.425697	0.505299	-0.237499	0.456691	0.572334	0.0171361	0.959093	0.999281
PC(18:0_18:1)	5.63645	2.27775e-05	0.000190029	4.07997	0.000396687	0.00286592	-1.55648	0.149901	0.996207
PC(18:0_20:1)	5.16178	2.37912e-07	8.6838e-06	5.15984	2.38869e-07	2.59256e-05	-0.00194002	0.997348	0.999281
PC(18:0_20:4)	8.90332	1.45279e-05	0.00012855	4.1122	0.00686053	0.0270713	-4.79111	0.011391	0.697877
PC(18:1_18:1)	4.47363	0.00015526	0.000768407	2.68572	0.00670389	0.0268156	-1.78792	0.0988991	0.875107
PC(18:2_18:2)	0.983902	0.388993	0.47539	0.421724	0.70824	0.752022	-0.562179	0.675506	0.999281
PC(18:2_19:0)	3.67878	1.08265e-05	0.000105378	2.08938	0.00141913	0.00797671	-1.5894	0.0254542	0.697877
PC(19:0_19:0)	-0.63533	0.076392	0.181353	-0.59432	0.0947236	0.219518	0.0410098	0.902857	0.999281
PC(O-16:0/16:0)	5.23443	9.10131e-06	0.000101701	4.99517	1.43473e-05	0.000246436	-0.239262	0.779607	0.999281
PC(O-18:0/16:0)	6.91662	6.0277e-06	8.00041e-05	7.03574	5.08543e-06	0.000134995	0.119113	0.912445	0.999281
PC(O-18:1/16:0)	8.00684	8.24128e-05	0.000481291	6.69997	0.000379068	0.00286592	-1.30688	0.438949	0.999281
PC(O-24:2/18:2)	3.09126	0.0213414	0.0623168	2.37991	0.0640522	0.176446	-0.711349	0.608057	0.999281
PC(P-18:1/18:1)	3.63382	0.00648242	0.0220101	4.09755	0.0030132	0.0144239	0.463728	0.728478	0.999281
PC(P-20:1/14:1)	0.363952	0.36162	0.457113	0.243508	0.537517	0.634059	-0.120443	0.793002	0.999281
PC(P-22:1/22:4)	1.34731	0.0730551	0.177767	1.87592	0.0182283	0.0626197	0.528612	0.484642	0.999281
PE(10:0_14:0)	1.04306	0.160666	0.273732	1.00227	0.176297	0.313945	-0.0407964	0.960625	0.999281
PE(10:0_17:1)	1.02737	0.16566	0.274844	0.966156	0.190262	0.326804	-0.0612162	0.93901	0.999281
PE(12:0_14:0)	0.890919	0.0627883	0.156703	0.893017	0.062257	0.174798	0.00209854	0.996788	0.999281
PE(12:0_15:0)	0.678968	0.281177	0.396267	0.776725	0.221125	0.368962	0.0977571	0.882403	0.999281
PE(12:0_16:0)	0.674527	0.0819796	0.185564	0.715619	0.0670559	0.179636	0.0410919	0.92264	0.999281
PE(12:0_16:1)	0.864368	0.159401	0.273732	0.58981	0.325894	0.453148	-0.274557	0.690869	0.999281
PE(12:0_17:1)	0.831044	0.0688409	0.168921	0.790788	0.0814451	0.201542	-0.0402563	0.934459	0.999281
PE(12:0_18:1)	0.520716	0.343899	0.441342	0.543587	0.32396	0.452614	0.0228703	0.967946	0.999281
PE(14:0_15:0)	0.291403	0.557684	0.619177	0.433676	0.387202	0.509293	0.142273	0.781764	0.999281
PE(14:0_16:0)	0.365481	0.370056	0.465034	0.47414	0.250384	0.384859	0.10866	0.813161	0.999281
PE(14:0_17:1)	0.342879	0.512142	0.585908	0.385056	0.462739	0.574978	0.0421771	0.935598	0.999281
PE(14:1_17:1)	0.544057	0.280714	0.396267	0.692294	0.176325	0.313945	0.148237	0.779221	0.999281
PE(15:0_16:0)	0.11903	0.800142	0.828516	0.276873	0.558382	0.647015	0.157842	0.750648	0.999281
PE(15:0_18:1(d7))	-0.547119	0.115912	0.228086	-0.5174	0.134952	0.269903	0.0297186	0.928727	0.999281
PE(15:1_16:1)	0.875569	0.0559107	0.14321	0.75697	0.092109	0.216902	-0.118598	0.805953	0.999281
PE(16:0_16:0)	0.343713	0.536999	0.600388	0.450523	0.421155	0.54175	0.10681	0.853545	0.999281
PE(16:0_16:1)	0.178183	0.715054	0.748372	0.338397	0.491382	0.590467	0.160214	0.750824	0.999281
PE(16:0_17:0)	0.305851	0.607133	0.663981	0.358967	0.547075	0.638882	0.0531162	0.927189	0.999281
PE(16:0_17:1)	0.445671	0.326081	0.426976	0.463377	0.30804	0.432995	0.0177056	0.971176	0.999281
PE(16:0_18:0)	0.647187	0.228251	0.338322	0.720282	0.183103	0.320827	0.0730953	0.89792	0.999281
PE(16:0_18:1)	0.49576	0.299429	0.406856	0.525799	0.272475	0.397813	0.0300396	0.951516	0.999281
PE(16:0_19:1)	0.559924	0.147752	0.266918	0.561401	0.14678	0.280129	0.00147696	0.997174	0.999281
PE(16:0_20:4)	4.15456	0.000142764	0.000744413	3.58153	0.00049289	0.00327099	-0.573033	0.534882	0.999281
PE(16:1_16:1)	0.542909	0.531067	0.598732	0.616163	0.478234	0.584285	0.073254	0.932078	0.999281
PE(16:1_17:1)	0.546815	0.528673	0.598343	0.497191	0.566156	0.651486	-0.0496241	0.952337	0.999281
PE(16:1_18:1)	3.35578	0.126657	0.244926	2.35071	0.272337	0.397813	-1.00507	0.666577	0.999281
PE(16:1_18:2)	2.08737	0.0316185	0.0871752	1.18339	0.192375	0.3285	-0.903975	0.366373	0.999281
PE(17:0_17:1)	0.318217	0.536962	0.600388	0.359589	0.486378	0.589304	0.0413719	0.93785	0.999281
PE(17:1_17:2)	1.45195	0.197494	0.306746	1.92024	0.0965067	0.220156	0.468287	0.714721	0.999281
PE(17:1_18:1)	0.654183	0.29806	0.406856	0.550195	0.378196	0.499698	-0.103987	0.872223	0.999281
PE(18:0_18:2)	0.53705	0.161239	0.273732	0.45156	0.23309	0.374333	-0.0854901	0.84111	0.999281
PE(18:0_20:3)	5.92035	1.83695e-06	4.12607e-05	3.19773	0.000539398	0.0035001	-2.72262	0.00869685	0.697877
PE(18:1_18:1)	0.526329	0.275782	0.392821	0.49022	0.308435	0.432995	-0.0361095	0.943284	0.999281
PE(18:1_20:4)	2.93485	0.00505744	0.0177924	1.78998	0.0582461	0.165125	-1.14486	0.283344	0.999281
PE(25:0)	1.03263	0.361364	0.457113	1.00937	0.371899	0.493612	-0.023264	0.98473	0.999281
PE(8:0_17:1)	0.998443	0.237526	0.34853	1.12668	0.186071	0.321496	0.128239	0.887474	0.999281
PE(P-16:0/18:1)	6.99993	1.07395e-05	0.000105378	7.36985	6.47347e-06	0.000157521	0.369921	0.751401	0.999281
PE(P-16:0/20:4)	5.61871	6.24924e-05	0.00038825	5.12054	0.00014259	0.00130113	-0.498173	0.659968	0.999281
PE(P-18:0/16:0)	6.81182	1.27292e-05	0.000116154	6.42146	2.24218e-05	0.000284659	-0.390359	0.735595	0.999281
PE(P-18:0/18:1)	8.33728	2.7949e-06	5.02725e-05	5.68402	0.000107879	0.00105002	-2.65327	0.0525797	0.697877
PE(P-18:0/18:2)	8.95258	9.40381e-06	0.000101701	6.76788	0.000126721	0.00119363	-2.1847	0.16264	0.999281
PE(P-18:0/20:4)	3.05117	6.86296e-07	2.08746e-05	2.79944	1.67711e-06	5.44129e-05	-0.251731	0.509802	0.999281
PE(P-18:1/18:1)	6.15135	8.55368e-07	2.08746e-05	5.514	2.63853e-06	7.70449e-05	-0.637352	0.430855	0.999281
PE(P-18:1/20:5)	3.71026	0.0122426	0.0380301	4.04922	0.00745283	0.0286346	0.338962	0.823039	0.999281
PG(15:0_15:0)	0.704218	0.133588	0.24997	0.69168	0.139991	0.274344	-0.0125385	0.980591	0.999281
PG(15:0_16:1)	0.965344	0.11679	0.228086	0.894814	0.143105	0.276732	-0.0705297	0.909011	0.999281
PG(15:0_18:1(d7))	-0.630168	0.0749276	0.179335	-0.542595	0.118825	0.249618	0.087573	0.795173	0.999281
PG(16:0_16:0)	0.347922	0.487681	0.565091	0.380144	0.449206	0.567828	0.0322227	0.955162	0.999281
PG(16:0_16:1)	0.564666	0.307576	0.411982	0.49324	0.370235	0.493612	-0.0714261	0.899795	0.999281
PG(16:0_17:1)	0.683367	0.286344	0.396267	0.417203	0.508494	0.606041	-0.266164	0.685364	0.999281
PG(16:0_18:0)	-0.568399	0.104821	0.214041	-0.579468	0.0989404	0.223958	-0.0110691	0.973422	0.999281
PG(16:0_18:1)	0.634774	0.216422	0.327436	0.564857	0.268095	0.39738	-0.0699172	0.89972	0.999281
PG(16:0_19:1)	0.679294	0.194361	0.305126	0.479289	0.351005	0.476714	-0.200005	0.725956	0.999281
PG(16:1_16:1)	2.81081	0.18026	0.292422	1.50181	0.461478	0.574978	-1.309	0.541248	0.999281
PG(16:1_17:1)	1.3895	0.413072	0.498417	1.78135	0.298479	0.423087	0.391847	0.814815	0.999281
PG(16:1_18:1)	0.739979	0.224525	0.336212	0.674807	0.26549	0.395526	-0.065172	0.913334	0.999281
PG(17:0_17:0)	-0.622636	0.0787913	0.182596	-0.60437	0.0868252	0.211275	0.0182656	0.956279	0.999281
PG(17:0_19:0)	-0.607564	0.0934241	0.196404	-0.577969	0.108561	0.236566	0.0295942	0.929939	0.999281
PG(17:1_18:1)	1.04767	0.190936	0.303007	0.60488	0.438818	0.55954	-0.442788	0.571825	0.999281
PG(18:1_18:1)	0.736577	0.169161	0.279067	0.589542	0.264168	0.395526	-0.147035	0.794111	0.999281
PI(15:0_18:1(d7))	-0.776669	0.0982278	0.201989	-0.494028	0.275951	0.400884	0.282641	0.483045	0.999281
PI(16:0_18:2)	2.90067	0.030599	0.0859125	2.91361	0.0299961	0.0931795	0.0129386	0.9928	0.999281
PI(16:1_18:0)	1.90967	0.00734557	0.0246541	2.06513	0.00454014	0.0197869	0.155458	0.827331	0.999281
PS(15:0_18:1(d7))	-0.531602	0.181637	0.293028	-0.279612	0.469803	0.576674	0.25199	0.489034	0.999281
PS(16:0_18:1)	1.12683	0.0331852	0.0897231	0.918226	0.0733987	0.191361	-0.208605	0.702205	0.999281
PS(17:0_18:1)	0.522546	0.324844	0.426976	0.26241	0.615388	0.682411	-0.260136	0.65563	0.999281
PS(17:1_17:1)	2.58349	0.0386021	0.102471	2.25434	0.0654027	0.178311	-0.329144	0.803512	0.999281
PS(18:0_18:1)	3.00117	6.76029e-06	8.58263e-05	2.67497	2.06704e-05	0.000284659	-0.326195	0.475974	0.999281
PS(18:1_18:1)	1.83333	0.0104881	0.0329303	1.45302	0.0332878	0.10125	-0.380302	0.596214	0.999281
PS(19:0_19:0)	7.97364	3.30783e-08	3.38481e-06	4.48851	1.31602e-05	0.000246247	-3.48513	0.00126073	0.368133
PS(24:1_24:1)	1.15435	0.419459	0.504042	0.749439	0.597129	0.673212	-0.404906	0.760657	0.999281
PS(O-16:0/15:1)	0.504885	0.3232	0.426976	0.542715	0.289834	0.414861	0.0378307	0.941492	0.999281
PS(P-16:0/17:1)	1.76837	0.192803	0.304317	1.54711	0.250516	0.384859	-0.221267	0.873006	0.999281
SM(31:1)	3.3102	0.0103451	0.0328345	2.15453	0.0710395	0.188156	-1.15566	0.371965	0.999281
SM(32:1)	2.26186	0.0013873	0.00562628	1.4401	0.0215476	0.0723206	-0.821761	0.210946	0.999281
SM(32:2)	4.38813	6.89879e-05	0.000419677	3.51615	0.000458782	0.00311545	-0.871981	0.325686	0.999281
SM(33:0)	2.7499	0.000308508	0.00149258	1.43469	0.0222219	0.0737363	-1.31521	0.067329	0.73376
SM(33:1)	2.84944	2.69478e-05	0.000207072	2.06397	0.00045555	0.00311545	-0.785468	0.150113	0.996207
SM(34:0)	3.7354	1.41641e-07	6.89318e-06	3.18652	7.65201e-07	3.19198e-05	-0.548883	0.186433	0.999281
SM(36:1)	3.18603	1.14886e-05	0.000108215	2.41116	0.00015007	0.0013279	-0.774865	0.164317	0.999281
SM(40:0)	1.65674	0.000890219	0.00371349	1.32605	0.00425362	0.0191086	-0.330682	0.453267	0.999281
SM(40:1)	2.51392	5.77686e-05	0.000380853	2.01177	0.000395773	0.00286592	-0.502149	0.320001	0.999281
SM(40:2)	3.48074	2.21746e-05	0.000190029	2.33004	0.000721834	0.00448458	-1.1507	0.0903645	0.843421
SM(41:2)	2.80819	0.000146743	0.000751737	1.81725	0.00402967	0.0188472	-0.990943	0.132731	0.954769
SM(42:2)	4.85523	5.6289e-06	8.00041e-05	4.0717	3.08749e-05	0.000375644	-0.783528	0.313421	0.999281
SM(42:3)	8.58551	2.86085e-05	0.000214197	5.1149	0.00208254	0.0107452	-3.47062	0.0522664	0.697877
SM(43:1)	1.87654	0.0931407	0.196404	0.192751	0.854276	0.875258	-1.68379	0.15426	0.999281
SM(43:2)	4.54327	0.000343468	0.00159195	2.61413	0.0144879	0.0522281	-1.92914	0.108485	0.905077
SM(d16:1/16:0)	2.29004	0.00147368	0.0058947	1.43633	0.0240899	0.0790364	-0.853709	0.200572	0.999281
SM(d17:1/22:0)	0.701105	0.157459	0.273679	0.181155	0.703345	0.74955	-0.519949	0.295939	0.999281
SM(d17:1/24:1)	2.61811	0.00193433	0.007531	2.145	0.00708603	0.0275883	-0.47311	0.556094	0.999281
SM(d18:0/18:2)	5.6828	4.44814e-05	0.000309252	3.41605	0.00271487	0.0132124	-2.26675	0.0643979	0.73376
SM(d18:1/16:0)	3.98195	8.57858e-07	2.08746e-05	3.16453	8.80995e-06	0.00018375	-0.817415	0.13406	0.954769
SM(d18:1/22:0)	2.38375	8.78429e-05	0.000499611	1.84357	0.000750136	0.00456333	-0.540181	0.281937	0.999281
SM(d18:1/23:0)	1.52943	0.00776491	0.0257654	0.935181	0.0741508	0.191611	-0.594248	0.295366	0.999281
SM(d18:1/24:0)	3.69515	3.50207e-06	5.68114e-05	3.22385	1.3493e-05	0.000246247	-0.471301	0.393092	0.999281
SM(d18:1/24:1)	4.88908	5.84041e-06	8.00041e-05	4.01606	3.8769e-05	0.000446179	-0.873025	0.269467	0.999281
SM(d18:2/14:0)	-0.744183	0.0614141	0.154594	-0.562728	0.144378	0.277358	0.181455	0.602781	0.999281
SM(d18:2/16:0)	4.63936	4.66728e-06	7.17288e-05	3.34122	0.00010418	0.00104898	-1.29814	0.0924297	0.843421
SM(d18:2/18:0)	5.78973	4.18811e-05	0.000298275	3.20565	0.00446929	0.0197732	-2.58408	0.0420092	0.697877
SM(d18:2/20:0)	6.95815	2.51955e-05	0.000204363	3.70024	0.00408497	0.0188472	-3.25791	0.027293	0.697877
SM(d19:0/16:1)	4.65867	7.87713e-05	0.000469413	3.07987	0.00217371	0.0108498	-1.57881	0.125532	0.939884
SM(d20:0/18:1)	1.60007	0.00163536	0.00645305	0.982672	0.0283933	0.0901177	-0.617398	0.200318	0.999281
SM(d20:0/18:2)	5.8419	0.000129218	0.000686029	2.93505	0.0161064	0.0559888	-2.90685	0.0448741	0.697877
SM(d20:1/22:0)	8.32226	2.12452e-06	4.43115e-05	6.78796	1.60665e-05	0.000260635	-1.53429	0.214409	0.999281
SM(d21:0/18:1)	0.724579	0.136422	0.252121	0.214156	0.645158	0.70352	-0.510423	0.295447	0.999281
SM(d22:2/12:0)	5.35854	9.65753e-05	0.000532075	3.08705	0.00619806	0.0251366	-2.27148	0.0700967	0.73376
SM(d36:2(d9))	-0.621782	0.0846336	0.18722	-0.579538	0.105189	0.234466	0.0422434	0.901278	0.999281
TG(10:0_12:0_14:0)	-0.715095	0.115807	0.228086	0.304625	0.483537	0.588304	1.01972	0.0425258	0.697877
TG(10:0_12:0_16:0)	-0.620576	0.163281	0.274012	0.589734	0.183487	0.320827	1.21031	0.022257	0.697877
TG(10:0_14:0_16:0)	-0.589182	0.155351	0.271631	0.292394	0.465892	0.576443	0.881576	0.0507161	0.697877
TG(10:0_15:0_18:1)	-0.723253	0.0942416	0.196404	0.108465	0.78953	0.820437	0.831718	0.101968	0.875722
TG(10:0_18:1_18:2)	0.0566936	0.939104	0.942331	-0.838039	0.271611	0.397813	-0.894733	0.120611	0.926804
TG(12:0_12:0_18:2)	-1.3744	0.162589	0.274012	-0.510508	0.59029	0.67068	0.863895	0.291954	0.999281
TG(12:0_14:0_16:0)	-0.364169	0.404328	0.489891	0.126006	0.769914	0.805124	0.490176	0.238652	0.999281
TG(13:0_16:1_16:1)	-0.974875	0.299569	0.406856	-0.356246	0.698755	0.747386	0.618629	0.500603	0.999281
TG(14:0_14:0_14:0)	-0.0771319	0.905209	0.917782	1.72852	0.018734	0.0636084	1.80565	0.0346748	0.697877
TG(14:0_14:0_16:0)	0.271158	0.642016	0.693922	0.259471	0.656302	0.712417	-0.011687	0.978155	0.999281
TG(14:0_14:0_18:3)	0.227717	0.589175	0.646764	-0.194987	0.643217	0.70352	-0.422704	0.339691	0.999281
TG(14:0_15:0_16:0)	-0.136098	0.69171	0.733777	-0.0178676	0.958339	0.958737	0.118231	0.729435	0.999281
TG(14:0_16:1_18:3)	-0.423112	0.34461	0.441342	-0.585577	0.198522	0.335077	-0.162465	0.715442	0.999281
TG(15:0_15:0_15:0)	-0.286417	0.579597	0.63865	0.969921	0.0782677	0.198732	1.25634	0.0482155	0.697877
TG(15:0_15:0_16:0)	0.699961	0.335928	0.43596	0.368129	0.607527	0.679686	-0.331832	0.512107	0.999281
TG(15:0_16:1_18:2)	-0.550788	0.267322	0.384522	0.0665053	0.890548	0.902917	0.617294	0.25209	0.999281
TG(15:1_15:1_19:0)	-1.07838	0.042009	0.109523	-0.91638	0.0769115	0.197001	0.162004	0.71509	0.999281
TG(16:0_16:1_16:1)	-0.31115	0.48522	0.564479	-0.470964	0.29726	0.423087	-0.159815	0.74934	0.999281
TG(16:0_16:1_18:2)	0.460332	0.422594	0.505299	-0.350985	0.538516	0.634059	-0.811317	0.244877	0.999281
TG(16:0_16:1_8:0)	0.413421	0.703369	0.741458	1.34097	0.230214	0.374333	0.927552	0.452492	0.999281
TG(16:0_17:0_18:0)	0.193448	0.644017	0.693922	0.232504	0.579423	0.663496	0.0390555	0.916369	0.999281
TG(16:0_17:0_18:1)	-0.0760648	0.839991	0.857613	-0.14681	0.697471	0.747386	-0.0707447	0.856068	0.999281
TG(16:0_17:0_20:2)	-0.212609	0.620423	0.675983	-0.401762	0.355866	0.481078	-0.189152	0.691458	0.999281
TG(16:0_17:2_17:2)	1.04385	0.383371	0.47434	0.910762	0.445121	0.56511	-0.133087	0.923455	0.999281
TG(16:0_18:0_20:0)	-0.0474103	0.913219	0.922699	0.126237	0.772037	0.805124	0.173648	0.617486	0.999281
TG(16:0_18:0_20:1)	0.0914267	0.863215	0.878254	-0.0817967	0.877486	0.892774	-0.173223	0.679552	0.999281
TG(16:0_18:1_8:0)	-1.09634	0.23527	0.346963	0.0916385	0.918472	0.924807	1.18798	0.192265	0.999281
TG(17:0_17:1_17:2)	-0.628899	0.389104	0.47539	-1.11765	0.138567	0.274143	-0.488748	0.473759	0.999281
TG(17:0_18:1_18:2)	1.1196	0.151711	0.271474	0.242942	0.745189	0.785542	-0.876661	0.326317	0.999281
TG(18:0_18:2_18:2)	0.747435	0.310234	0.413645	-0.188007	0.794264	0.82243	-0.935442	0.176927	0.999281
TG(18:1_18:1_18:2)	-0.393514	0.371072	0.465034	-0.426584	0.333685	0.457446	-0.0330696	0.924162	0.999281
TG(18:1_18:1_25:0)	-0.653111	0.438889	0.516756	-0.27199	0.744486	0.785542	0.381121	0.513146	0.999281
TG(18:1_18:2_21:0)	0.229906	0.838597	0.857613	1.55139	0.185894	0.321496	1.32148	0.113286	0.918872
TG(18:1_18:2_22:0)	1.58706	0.114877	0.228086	1.12006	0.253058	0.384859	-0.466997	0.285627	0.999281
TG(18:1_18:2_24:0)	1.38034	0.185669	0.297887	1.15524	0.262636	0.395526	-0.225099	0.613505	0.999281
TG(18:1_20:2_24:0)	1.23156	0.283844	0.396267	1.23438	0.282798	0.406783	0.00281955	0.994376	0.999281
TG(18:2_18:2_18:3)	0.588749	0.653988	0.702075	-0.0676602	0.958737	0.958737	-0.656409	0.519591	0.999281
TG(18:2_18:2_22:0)	1.91318	0.140973	0.258894	1.76135	0.172323	0.310607	-0.151834	0.867153	0.999281
TG(18:3_20:1_22:1)	2.34115	0.152472	0.271474	2.32935	0.154374	0.287115	-0.0118063	0.986418	0.999281
TG(O-16:0_16:0_18:1)	1.47607	0.0234687	0.0678501	1.91327	0.00570438	0.0234603	0.437208	0.524443	0.999281
TG(O-18:0_16:0_18:0)	1.05032	0.147889	0.266918	1.38627	0.0640181	0.176446	0.335957	0.620053	0.999281
TG(O-18:0_16:0_18:1)	2.47402	0.00521517	0.0181289	3.53093	0.000402406	0.00286592	1.05692	0.247581	0.999281
TG(P-18:1_16:0_16:0)	1.26532	0.0344026	0.092161	2.84204	0.000181646	0.00156002	1.57672	0.0207393	0.697877

## Sheet: Table S2
Table S2	Table containing p-values and fold changes of features in E. cloacae outer membrane from the MNV, PBS, and AgNp conditions (n=4) found by untargeted lipidomics.
Putative Molecule Annotation	MNV vs AgNp			MNV vs PBS			AgNp vs PBS
	log2FC	P.Value	Adjusted p-value (FDR)	log2FC	P.Value	Adjusted p-value (FDR)	log2FC	P.Value	Adjusted p-value (FDR)
AcCar(10:0)	0.00403283	0.986282	0.99683	0.0314167	0.893491	0.98665	0.0273839	0.91958	0.992118
AcCar(10:1)	0.0342299	0.856215	0.935403	-0.0711846	0.707048	0.98665	-0.105415	0.632827	0.978863
AcCar(10:3)	0.226913	0.168641	0.704789	-0.148243	0.356106	0.98665	-0.375156	0.0489204	0.963743
AcCar(16:0)	-0.144127	0.196287	0.704789	-0.0970378	0.37396	0.98665	0.0470894	0.692037	0.986487
AcCar(8:1)	0.167358	0.402207	0.705628	-0.0191204	0.922465	0.98665	-0.186479	0.423998	0.963743
BMP(16:0_16:0)	0.133934	0.611555	0.780972	-0.0217661	0.933822	0.98665	-0.1557	0.5524	0.978863
CE(18:1(d7))	0.111831	0.41871	0.705628	0.0436348	0.749127	0.98665	-0.0681963	0.597448	0.978863
Cer(d16:1/22:0)	-1.37879	0.120798	0.704789	-0.577493	0.495383	0.98665	0.801302	0.298212	0.963743
Cer(d18:1/18:0)	-0.127044	0.583536	0.771247	0.154204	0.507218	0.98665	0.281248	0.222529	0.963743
Cer(d18:1/22:0)	0.102919	0.546838	0.752015	0.171672	0.322198	0.98665	0.0687528	0.675165	0.986487
Cer(d18:1/23:0)	-0.0174492	0.877317	0.942264	-0.0824474	0.47111	0.98665	-0.0649982	0.610309	0.978863
Cer(d18:1/24:0)	0.575889	0.165748	0.704789	0.137188	0.730004	0.98665	-0.438701	0.360231	0.963743
Cer(d18:1/25:0)	0.135395	0.409791	0.705628	-0.0573434	0.72346	0.98665	-0.192738	0.267559	0.963743
Cer(d18:2/23:0)	1.4105	0.106263	0.704789	1.10914	0.193716	0.98665	-0.301357	0.741934	0.986487
Cer(d19:1/23:0)	0.171663	0.291241	0.705628	0.0743468	0.64035	0.98665	-0.0973159	0.588343	0.978863
CL(16:0_16:0_16:1_16:1)	-0.533243	0.120717	0.704789	-0.415364	0.216612	0.98665	0.117879	0.748719	0.986487
CL(16:0_16:0_18:1_18:1)	-0.340601	0.432803	0.705628	-0.201754	0.638977	0.98665	0.138848	0.762135	0.986487
CL(32:1)(32:1)	-0.458186	0.183611	0.704789	-0.371361	0.274334	0.98665	0.0868252	0.821102	0.986487
CL(34:1)(34:1)	-0.324397	0.402234	0.705628	-0.15578	0.683623	0.98665	0.168618	0.681826	0.986487
Co(Q7)	0.21641	0.23493	0.704789	0.156504	0.382779	0.98665	-0.059906	0.751191	0.986487
Co(Q8)	0.124849	0.430684	0.705628	0.102236	0.516688	0.98665	-0.0226123	0.892416	0.992118
DG(15:0_18:1(d7))	0.162825	0.204313	0.704789	0.0512052	0.67921	0.98665	-0.111619	0.367792	0.963743
DG(16:0_16:0)	-0.797878	0.225656	0.704789	-0.311435	0.625966	0.98665	0.486443	0.446311	0.963743
DG(16:0_16:1)	-0.316922	0.401477	0.705628	-0.16455	0.659175	0.98665	0.152372	0.67372	0.986487
DG(16:0_18:0)	-1.472	0.24	0.705628	-0.496633	0.682994	0.98665	0.975372	0.427349	0.963743
DG(16:0_18:1)	-0.0551721	0.856209	0.935403	0.0170719	0.955254	0.991522	0.072244	0.813023	0.986487
DG(16:0_18:2)	0.142439	0.3006	0.705628	0.0511437	0.703808	0.98665	-0.0912954	0.494619	0.963743
DG(18:0_18:0)	-2.27866	0.246236	0.705628	-0.666573	0.726717	0.98665	1.61208	0.406749	0.963743
DG(18:0_18:1)	-0.474128	0.272629	0.705628	-0.00781962	0.985134	0.996086	0.466308	0.259321	0.963743
DG(18:1_18:1)	-0.401109	0.0436309	0.69102	0.0682656	0.704851	0.98665	0.469375	0.0479779	0.963743
DG(18:1_18:2)	-0.250764	0.350208	0.705628	-0.107963	0.682411	0.98665	0.142802	0.489821	0.963743
FAHFA(18:0/3:0)	-0.440546	0.234078	0.704789	-0.261204	0.470783	0.98665	0.179342	0.623653	0.978863
HexCer(d18:1/34:0)	-0.417437	0.670585	0.81244	0.37404	0.702867	0.98665	0.791477	0.441617	0.963743
LPC 19:0	0.122769	0.268415	0.705628	0.0192259	0.858378	0.98665	-0.103543	0.370368	0.963743
LPC(15:0)	0.056034	0.772274	0.868808	-0.229585	0.250001	0.98665	-0.285619	0.106729	0.963743
LPC(16:0)	-0.312087	0.467619	0.717032	-1.1249	0.0205304	0.98665	-0.812814	0.0748356	0.963743
LPC(16:1)	0.531006	0.0185716	0.69102	-0.156148	0.432877	0.98665	-0.687154	0.00137732	0.260314
LPC(17:0)	0.107999	0.358102	0.705628	-0.0376794	0.74409	0.98665	-0.145678	0.246984	0.963743
LPC(18:0)	0.0244373	0.902861	0.952288	-0.184441	0.366331	0.98665	-0.208878	0.238075	0.963743
LPC(18:1(d7))	0.139951	0.151675	0.704789	0.00419806	0.963924	0.991522	-0.135753	0.192296	0.963743
LPC(18:1)	-0.0350717	0.928492	0.958934	0.306495	0.439456	0.98665	0.341567	0.370251	0.963743
LPC(19:0)	0.154625	0.279586	0.705628	-0.057055	0.682641	0.98665	-0.21168	0.194397	0.963743
LPC(20:0)	0.130655	0.210949	0.704789	0.0277625	0.782788	0.98665	-0.102893	0.351439	0.963743
LPC(21:0)	0.123588	0.29312	0.705628	0.0149404	0.896163	0.98665	-0.108647	0.374869	0.963743
LPC(22:0)	-0.487007	0.411296	0.705628	-0.254267	0.66423	0.98665	0.23274	0.563318	0.978863
LPE(14:0)	0.284102	0.501712	0.718737	-0.220041	0.601268	0.98665	-0.504143	0.216356	0.963743
LPE(16:0)	-0.151034	0.60368	0.780972	-0.380192	0.205951	0.98665	-0.229157	0.426905	0.963743
LPE(16:1)	-0.519312	0.403228	0.705628	-1.00281	0.121704	0.98665	-0.483495	0.478467	0.963743
LPE(17:1)	0.174362	0.461243	0.717032	-0.251592	0.294298	0.98665	-0.425955	0.0486597	0.963743
LPE(18:1(d7))	0.231133	0.0331339	0.69102	0.0237718	0.806352	0.98665	-0.207361	0.0572593	0.963743
LPE(18:1)	-0.0239976	0.939336	0.964861	-0.369915	0.255614	0.98665	-0.345917	0.307908	0.963743
LPG 17:0	0.116312	0.393527	0.705628	0.149431	0.278271	0.98665	0.0331185	0.801912	0.986487
LPI 20:4	1.01303	0.381296	0.705628	0.64147	0.575109	0.98665	-0.371555	0.729884	0.986487
PA(15:0_18:1(d7))	0.311969	0.0695431	0.704789	0.0882083	0.580445	0.98665	-0.22376	0.185197	0.963743
PC(14:0_16:0)	-0.491656	0.495314	0.718737	1.39374	0.0713212	0.98665	1.88539	0.0278554	0.963743
PC(15:0_18:1(d7))	0.0700027	0.500901	0.718737	0.0181314	0.860193	0.98665	-0.0518713	0.637038	0.978863
PC(16:0_18:1)	0.390406	0.0293999	0.69102	0.0516712	0.746033	0.98665	-0.338735	0.030354	0.963743
PC(17:0_19:0)	0.0796606	0.470433	0.717032	-0.0278727	0.798448	0.98665	-0.107533	0.361584	0.963743
PC(18:0_18:0)	0.0965001	0.411956	0.705628	-0.00909361	0.937367	0.98665	-0.105594	0.399346	0.963743
PC(18:0_22:5)	0.793007	0.152923	0.704789	1.27413	0.0315191	0.98665	0.481125	0.442986	0.963743
PC(19:0_19:0)	0.0988581	0.39775	0.705628	-0.00958622	0.933512	0.98665	-0.108444	0.380657	0.963743
PC(O-18:0/20:3)	1.14446	0.227136	0.704789	-0.143782	0.875123	0.98665	-1.28824	0.137444	0.963743
PC(P-16:0/20:3)	-0.565261	0.160331	0.704789	-0.186959	0.627944	0.98665	0.378303	0.309304	0.963743
PE 16:0_19:1	0.20729	0.220508	0.704789	0.180942	0.280851	0.98665	-0.0263487	0.856425	0.986487
PE 18:1_19:1	0.313053	0.0438743	0.69102	0.290079	0.0586504	0.98665	-0.022974	0.847392	0.986487
PE(12:0_15:0)	0.184595	0.654716	0.803515	0.229872	0.57859	0.98665	0.0452761	0.914897	0.992118
PE(12:0_17:1)	0.191961	0.414451	0.705628	0.315845	0.190678	0.98665	0.123884	0.605961	0.978863
PE(14:0_14:0)	0.178004	0.168155	0.704789	0.142965	0.260831	0.98665	-0.0350395	0.783916	0.986487
PE(14:0_15:0)	0.194886	0.648883	0.803434	0.175625	0.681292	0.98665	-0.0192603	0.964141	0.992118
PE(14:0_16:0)	0.166017	0.275633	0.705628	0.114016	0.44725	0.98665	-0.0520012	0.726783	0.986487
PE(14:0_16:1)	0.0100941	0.97474	0.990462	-0.0534392	0.866959	0.98665	-0.0635332	0.851527	0.986487
PE(14:0_17:1)	0.0111419	0.919784	0.95516	0.00764722	0.944887	0.98665	-0.00349467	0.974025	0.992118
PE(14:1_16:0)	-0.0686093	0.555595	0.752015	-0.037836	0.743715	0.98665	0.0307733	0.803039	0.986487
PE(15:0_16:0)	0.124205	0.71084	0.815456	0.0608698	0.85547	0.98665	-0.0633354	0.849058	0.986487
PE(15:0_17:1)	-0.19103	0.305948	0.705628	-0.236087	0.211547	0.98665	-0.0450576	0.831436	0.986487
PE(15:0_18:1(d7))	0.181173	0.118823	0.704789	0.035631	0.745276	0.98665	-0.145542	0.206901	0.963743
PE(15:0_18:2)	-0.101578	0.594476	0.780237	-0.0971976	0.610263	0.98665	0.00438023	0.982319	0.992118
PE(16:0_16:0)	0.0449123	0.795644	0.889803	-0.0122635	0.943538	0.98665	-0.0571759	0.752587	0.986487
PE(16:0_16:1)	-0.182327	0.33554	0.705628	-0.224665	0.240571	0.98665	-0.0423374	0.84475	0.986487
PE(16:0_17:0)	-0.000238502	0.99924	0.99924	-0.0526775	0.833524	0.98665	-0.052439	0.837407	0.986487
PE(16:0_17:1)	0.15623	0.274439	0.705628	0.127126	0.369278	0.98665	-0.0291042	0.820688	0.986487
PE(16:0_18:0)	-0.0258399	0.911979	0.952288	-0.053375	0.819555	0.98665	-0.0275351	0.909163	0.992118
PE(16:0_18:1)	-0.156815	0.70115	0.815456	-0.161024	0.693587	0.98665	-0.00420866	0.992118	0.992118
PE(16:0_18:2)	-0.0423582	0.738266	0.840556	-0.064893	0.609996	0.98665	-0.0225347	0.861211	0.986487
PE(16:1_17:1)	-0.179244	0.366422	0.705628	-0.166587	0.399996	0.98665	0.0126573	0.950322	0.992118
PE(16:1_18:1)	-0.387499	0.33598	0.705628	-0.412434	0.307202	0.98665	-0.0249346	0.954434	0.992118
PE(17:0_17:1)	0.134583	0.611424	0.780972	0.0487586	0.853181	0.98665	-0.0858248	0.740529	0.986487
PE(17:1_17:1)	0.0464077	0.705232	0.815456	0.0374063	0.760163	0.98665	-0.00900133	0.942953	0.992118
PE(17:1_18:1)	0.120249	0.330482	0.705628	0.126552	0.306914	0.98665	0.00630318	0.949055	0.992118
PE(18:0_18:1)	0.173567	0.557048	0.752015	0.132409	0.653044	0.98665	-0.041158	0.890186	0.992118
PE(18:0_18:2)	0.159907	0.180478	0.704789	0.123484	0.292821	0.98665	-0.0364235	0.726384	0.986487
PE(18:1_18:1)	0.0524324	0.752381	0.851497	0.0592327	0.721702	0.98665	0.00680033	0.965254	0.992118
PE(18:1_18:2)	-0.128898	0.88701	0.942264	0.416604	0.647569	0.98665	0.545501	0.546963	0.978863
PE(18:2_18:2)	-0.0465099	0.955943	0.976612	-0.867105	0.314903	0.98665	-0.820595	0.372351	0.963743
PE(18:2_18:3)	0.60827	0.120298	0.704789	0.116423	0.752906	0.98665	-0.491847	0.141759	0.963743
PE(32:2)	-0.493076	0.33351	0.705628	-0.507202	0.320462	0.98665	-0.0141261	0.978763	0.992118
PE(33:1(d7))	0.142194	0.128335	0.704789	0.0514049	0.563748	0.98665	-0.0907888	0.343253	0.963743
PE(34:0)	0.00182878	0.993705	0.998991	-0.0340027	0.883431	0.98665	-0.0358315	0.878071	0.98783
PE(36:1)	0.213957	0.501975	0.718737	0.204267	0.521139	0.98665	-0.00968997	0.976401	0.992118
PE(37:1)	0.234567	0.226554	0.704789	0.208195	0.279638	0.98665	-0.0263714	0.871658	0.986487
PE(38:2)	0.313216	0.0923351	0.704789	0.258255	0.15651	0.98665	-0.0549614	0.744215	0.986487
PE(38:5)	0.267339	0.0895884	0.704789	0.233465	0.132173	0.98665	-0.0338748	0.81996	0.986487
PG 16:0_19:1	0.389874	0.0255252	0.69102	0.0899647	0.562301	0.98665	-0.29991	0.0780732	0.963743
PG(13:0_16:0)	0.190311	0.681925	0.813081	0.145769	0.753185	0.98665	-0.0445419	0.921566	0.992118
PG(14:0_16:0)	0.249885	0.15865	0.704789	0.128811	0.451718	0.98665	-0.121074	0.525203	0.978863
PG(14:0_17:1)	0.206677	0.433084	0.705628	0.179232	0.495049	0.98665	-0.0274456	0.912819	0.992118
PG(15:0_15:0)	0.277374	0.133601	0.704789	0.177095	0.32293	0.98665	-0.100279	0.604862	0.978863
PG(15:0_16:0)	0.209915	0.55565	0.752015	0.0791637	0.822872	0.98665	-0.130751	0.707878	0.986487
PG(15:0_18:1(d7))	0.177116	0.113408	0.704789	0.0271468	0.796645	0.98665	-0.14997	0.188181	0.963743
PG(16:0_16:0)	0.118294	0.689204	0.814122	-0.0912279	0.757388	0.98665	-0.209522	0.477382	0.963743
PG(16:0_16:1)	0.0926829	0.538697	0.752015	-0.0274561	0.854289	0.98665	-0.120139	0.382277	0.963743
PG(16:0_17:1)	0.345316	0.0408813	0.69102	0.173319	0.268842	0.98665	-0.171996	0.329635	0.963743
PG(16:0_18:0)	0.142736	0.18429	0.704789	0.0490095	0.635912	0.98665	-0.0937261	0.376797	0.963743
PG(16:0_18:1)	0.18594	0.498388	0.718737	0.0360025	0.894589	0.98665	-0.149938	0.587544	0.978863
PG(16:1_18:1)	0.126939	0.358551	0.705628	0.0940415	0.492464	0.98665	-0.0328975	0.794916	0.986487
PG(17:0_17:0)	0.0956159	0.392941	0.705628	-0.0141124	0.897914	0.98665	-0.109728	0.352643	0.963743
PG(17:0_18:1)	0.152091	0.416663	0.705628	0.0170355	0.926357	0.98665	-0.135055	0.489254	0.963743
PG(17:1_17:1)	0.138093	0.454357	0.717032	-0.00291005	0.987249	0.996086	-0.141003	0.482393	0.963743
PG(17:1_18:1)	0.255901	0.113607	0.704789	0.178222	0.256075	0.98665	-0.0776797	0.620146	0.978863
PG(18:0_18:2)	0.330078	0.0743347	0.704789	0.141912	0.413985	0.98665	-0.188166	0.328638	0.963743
PG(18:1_18:1)	0.253492	0.0839748	0.704789	0.168925	0.231227	0.98665	-0.0845667	0.532467	0.978863
PG(34:2)	0.202357	0.080712	0.704789	0.0477309	0.658346	0.98665	-0.154626	0.176024	0.963743
PI(15:0_18:1(d7))	0.315526	0.00519387	0.69102	0.0533882	0.566515	0.98665	-0.262138	0.0232731	0.963743
PS(15:0_18:1(d7))	0.372448	0.015512	0.69102	0.0301215	0.820657	0.98665	-0.342326	0.0305051	0.963743
PS(33:1(d7))	0.375857	0.0182124	0.69102	0.156412	0.272086	0.98665	-0.219445	0.197098	0.963743
PS(P-18:1/15:0)	-0.346848	0.0821145	0.704789	-0.236094	0.219046	0.98665	0.110754	0.428842	0.963743
SM(d18:1/18:1(d9))	0.106006	0.30377	0.705628	0.0488394	0.628788	0.98665	-0.0571664	0.593135	0.978863
ST 27:1	-0.119793	0.711906	0.815456	-0.275679	0.401903	0.98665	-0.155887	0.534725	0.978863
TG(10:0_14:0_16:0)	0.0286205	0.910087	0.952288	-0.0245632	0.922784	0.98665	-0.0531837	0.847253	0.986487
TG(10:0_14:1_16:0)	0.108477	0.485764	0.718737	0.0130649	0.932313	0.98665	-0.0954122	0.453325	0.963743
TG(10:0_16:0_18:1)	0.196655	0.100389	0.704789	0.111248	0.331578	0.98665	-0.0854075	0.468075	0.963743
TG(12:0_12:0_12:0)	-0.128644	0.582153	0.771247	-0.340769	0.161708	0.98665	-0.212125	0.363272	0.963743
TG(12:0_12:0_14:0)	0.267806	0.336743	0.705628	-0.0386939	0.887173	0.98665	-0.3065	0.338062	0.963743
TG(12:0_12:0_18:1)	0.43843	0.365278	0.705628	0.71793	0.150576	0.98665	0.2795	0.622542	0.978863
TG(12:0_14:0_16:0)	-0.0682344	0.701646	0.815456	-0.122621	0.49453	0.98665	-0.0543871	0.653028	0.986487
TG(12:0_15:0_18:1)	0.41704	0.111475	0.704789	0.0930621	0.706347	0.98665	-0.323978	0.271516	0.963743
TG(12:0_16:0_18:1)	0.100148	0.480576	0.718737	0.0983568	0.488278	0.98665	-0.00179131	0.990419	0.992118
TG(12:0_16:0_18:2)	-0.262578	0.159292	0.704789	-0.152863	0.397889	0.98665	0.109715	0.544197	0.978863
TG(13:0_15:1_17:1)	-0.333404	0.313478	0.705628	-0.830625	0.0236336	0.98665	-0.497221	0.155757	0.963743
TG(13:0_16:0_18:2)	0.0472905	0.683082	0.813081	0.112083	0.341914	0.98665	0.0647927	0.599628	0.978863
TG(14:0_14:0_16:0)	0.0934778	0.573721	0.76903	0.00189812	0.990815	0.996086	-0.0915797	0.63375	0.978863
TG(14:0_14:0_20:1)	-0.187657	0.425418	0.705628	-0.000350471	0.998794	0.998794	0.187307	0.372568	0.963743
TG(14:0_15:0_16:0)	0.129871	0.520594	0.739792	0.144563	0.475579	0.98665	0.0146919	0.944747	0.992118
TG(14:0_16:0_16:0)	0.0878017	0.44485	0.712515	-0.112628	0.33132	0.98665	-0.200429	0.150163	0.963743
TG(14:0_16:0_18:0)	-0.038196	0.851149	0.935403	-0.13842	0.500838	0.98665	-0.100224	0.653191	0.986487
TG(14:0_16:0_18:1)	-0.184126	0.438065	0.707644	-0.14547	0.537907	0.98665	0.0386568	0.816505	0.986487
TG(15:0_15:0_17:1)	-0.380702	0.0293168	0.69102	-0.560895	0.00363259	0.68656	-0.180193	0.318103	0.963743
TG(15:0_15:0_18:1(d7))	0.13164	0.286141	0.705628	0.0612818	0.611913	0.98665	-0.0703586	0.555331	0.978863
TG(15:0_16:0_18:0)	-0.0174251	0.880885	0.942264	-0.0705424	0.547406	0.98665	-0.0531173	0.673597	0.986487
TG(15:0_16:0_18:1)	0.411171	0.15753	0.704789	-0.0120529	0.965291	0.991522	-0.423224	0.201713	0.963743
TG(15:0_16:0_18:3)	-0.458789	0.45724	0.717032	0.111883	0.854334	0.98665	0.570673	0.390154	0.963743
TG(15:0_17:0_17:0)	0.17403	0.207359	0.704789	0.036147	0.785778	0.98665	-0.137883	0.348212	0.963743
TG(15:0_17:0_17:1)	0.419393	0.183186	0.704789	-0.0405736	0.893066	0.98665	-0.459966	0.219063	0.963743
TG(15:0_18:1_18:2)	0.792358	0.163427	0.704789	0.882442	0.124542	0.98665	0.0900834	0.867046	0.986487
TG(15:1_15:1_21:0)	0.587281	0.294619	0.705628	0.483327	0.384412	0.98665	-0.103953	0.870655	0.986487
TG(16:0_16:0_16:0)	0.0990053	0.847531	0.935403	-0.212517	0.680786	0.98665	-0.311522	0.487741	0.963743
TG(16:0_16:0_18:0)	-0.964084	0.207136	0.704789	-0.494747	0.505485	0.98665	0.469337	0.50935	0.972395
TG(16:0_16:0_18:1)	0.107915	0.379555	0.705628	0.0555461	0.646571	0.98665	-0.052369	0.682496	0.986487
TG(16:0_16:0_22:3)	0.0620186	0.598594	0.780237	-0.0532934	0.65044	0.98665	-0.115312	0.357416	0.963743
TG(16:0_16:1_16:1)	0.124888	0.310396	0.705628	-0.0355486	0.76765	0.98665	-0.160437	0.207046	0.963743
TG(16:0_16:1_18:1)	0.0671825	0.650399	0.803434	-0.166435	0.273183	0.98665	-0.233618	0.0826232	0.963743
TG(16:0_16:1_18:2)	0.120101	0.535438	0.752015	0.0267131	0.889398	0.98665	-0.0933876	0.634851	0.978863
TG(16:0_17:0_18:1)	0.0401392	0.887424	0.942264	-0.0824501	0.771558	0.98665	-0.122589	0.693561	0.986487
TG(16:0_18:0_18:0)	-1.8208	0.198722	0.704789	-0.702571	0.60788	0.98665	1.11823	0.405699	0.963743
TG(16:0_18:0_18:1)	0.0222075	0.867568	0.942264	-0.124707	0.358629	0.98665	-0.146915	0.338416	0.963743
TG(16:0_18:0_22:0)	-1.05128	0.211589	0.704789	-0.290814	0.720409	0.98665	0.76047	0.352307	0.963743
TG(16:0_18:0_23:0)	-0.114164	0.394746	0.705628	-0.046048	0.727582	0.98665	0.0681159	0.609772	0.978863
TG(16:0_18:0_24:0)	-1.25562	0.158099	0.704789	-0.576202	0.501081	0.98665	0.679417	0.389651	0.963743
TG(16:0_18:1_18:1)	0.118652	0.300267	0.705628	-0.00854352	0.938978	0.98665	-0.127196	0.313904	0.963743
TG(16:0_18:1_18:2)	0.138524	0.313962	0.705628	-0.0542962	0.686968	0.98665	-0.19282	0.195662	0.963743
TG(16:0_18:1_22:0)	-0.267713	0.498037	0.718737	0.179126	0.648287	0.98665	0.446839	0.252439	0.963743
TG(16:0_18:1_24:0)	0.200267	0.670087	0.81244	-0.183018	0.696822	0.98665	-0.383285	0.451949	0.963743
TG(16:0_18:1_24:1)	-0.306091	0.684021	0.813081	-1.38525	0.085637	0.98665	-1.07916	0.137854	0.963743
TG(16:0_18:1_26:0)	-0.189483	0.620563	0.78191	-0.71374	0.0818014	0.98665	-0.524256	0.188985	0.963743
TG(16:0_18:2_18:2)	0.261568	0.149358	0.704789	-0.0975027	0.574579	0.98665	-0.359071	0.0994133	0.963743
TG(16:1_18:1_20:2)	-0.0755599	0.638179	0.79878	-0.199078	0.229231	0.98665	-0.123518	0.505964	0.972395
TG(17:0_18:0_18:0)	-1.18668	0.147938	0.704789	-0.480548	0.541014	0.98665	0.706135	0.349027	0.963743
TG(17:0_18:1_18:1)	0.45375	0.0598751	0.704789	0.00605557	0.978123	0.996086	-0.447695	0.084979	0.963743
TG(17:0_18:1_20:1)	-0.742879	0.232917	0.704789	-0.311239	0.607136	0.98665	0.43164	0.327837	0.963743
TG(18:0_18:0_18:0)	-2.00117	0.187923	0.704789	-0.683551	0.640623	0.98665	1.31762	0.364448	0.963743
TG(18:0_18:0_18:1)	-0.367459	0.286227	0.705628	-0.38998	0.259307	0.98665	-0.022521	0.942533	0.992118
TG(18:0_18:0_22:1)	0.551006	0.378874	0.705628	0.375713	0.544504	0.98665	-0.175293	0.808297	0.986487
TG(18:0_18:1_18:1)	-0.0697629	0.619509	0.78191	-0.0976073	0.489663	0.98665	-0.0278444	0.841449	0.986487
TG(18:0_18:1_20:1)	0.437374	0.370163	0.705628	-0.166641	0.728465	0.98665	-0.604014	0.249294	0.963743
TG(O-16:0_16:0_18:1)	0.124899	0.429803	0.705628	0.103628	0.510467	0.98665	-0.0212717	0.870565	0.986487
TG(O-18:0_16:0_16:0)	0.348726	0.552045	0.752015	-0.600964	0.313277	0.98665	-0.94969	0.134542	0.963743
TG(O-18:0_16:0_18:1)	0.174298	0.469536	0.717032	0.0389746	0.86998	0.98665	-0.135323	0.467401	0.963743
TG(O-18:0_18:1_18:1)	0.387178	0.322456	0.705628	-0.249718	0.517663	0.98665	-0.636896	0.0957175	0.963743
TG(O-18:1_16:0_18:1)	0.671541	0.0335138	0.69102	0.278137	0.33509	0.98665	-0.393403	0.218338	0.963743

## Sheet: Table S3
Table S3	Table containing p-values and fold changes of metabolites in E. cloacae OMVs from the MNV, PBS, and AgNp conditions (n=4) found by untargeted metabolomics.
Putative Molecule Annotation	MNV vs AgNp			MNV vs PBS			AgNp vs PBS
	log2FC	P.Value	Adjusted p-value (FDR)	log2FC	P.Value	Adjusted p-value (FDR)	log2FC	P.Value	Adjusted p-value (FDR)
(R)-MALATE_115.0033-1.06	0.230215	0.252642	0.667875	0.0640388	0.744988	0.986629	-0.166176	0.403711	0.997605
(R)-MALATE_133.0139-1.09	0.364246	0.0768506	0.468887	0.13512	0.490678	0.986629	-0.229126	0.249823	0.997605
_100.9456-1.00	-0.884216	0.0961928	0.494792	0.705864	0.176565	0.778006	1.59008	0.00625531	0.693024
_102.1278-6.25	0.0313377	0.931573	0.988692	0.139719	0.702551	0.986629	0.108381	0.76682	0.997605
_105.0335-12.37	0.307525	0.65327	0.912803	-0.101223	0.88207	0.986629	-0.408748	0.55155	0.997605
_106.0499-7.31	-0.0298982	0.920013	0.985962	0.0607346	0.838456	0.986629	0.0906329	0.761166	0.997605
_107.0488-8.68	0.156066	0.472078	0.828035	-0.468407	0.0433504	0.445967	-0.624474	0.0102571	0.693024
_107.0491-6.18	0.0240837	0.812115	0.970116	-0.00267641	0.978905	0.991525	-0.0267601	0.791741	0.997605
_110.9753-0.84	0.253625	0.518343	0.853193	0.0488696	0.900237	0.986629	-0.204755	0.601109	0.997605
_112.0757-0.99	-0.0257846	0.821261	0.970116	0.0532369	0.641883	0.986629	0.0790215	0.492004	0.997605
_113.0346-2.89	0.888064	0.00154281	0.0437839	0.995842	0.000607173	0.0217263	0.107777	0.642938	0.997605
_115.0033-0.76	0.377428	0.291131	0.711351	-0.345804	0.33192	0.94129	-0.723232	0.0539131	0.847745
_115.0542-9.75	-0.140956	0.668065	0.919911	-0.147944	0.652775	0.986629	-0.00698747	0.982985	0.997605
_115.0865-0.84	-0.415613	0.031175	0.297875	-0.203736	0.260565	0.886137	0.211877	0.242842	0.997605
_115.0866-5.78	0.0243714	0.826973	0.970252	0.00725123	0.948105	0.986629	-0.0171202	0.877912	0.997605
_116.0706-8.47	0.0437876	0.708869	0.934255	0.0475459	0.6853	0.986629	0.00375837	0.97437	0.997605
_117.0189-1.21	0.37046	0.0119899	0.207343	0.0349721	0.789801	0.986629	-0.335488	0.0205022	0.733624
_117.0554-6.06	0.0324886	0.74037	0.951039	-0.0790196	0.424707	0.986629	-0.111508	0.265216	0.997605
_117.1021-0.90	-0.0265248	0.886474	0.978907	-0.143275	0.445253	0.986629	-0.11675	0.532486	0.997605
_117.5179-2.33	0.487718	0.13915	0.540192	0.448007	0.171753	0.776665	-0.0397107	0.90029	0.997605
_118.0509-1.13	0.0331738	0.759689	0.954541	0.0110589	0.918657	0.986629	-0.0221148	0.838269	0.997605
_118.0861-0.84	-0.0169468	0.839127	0.970703	-0.0923192	0.278638	0.89708	-0.0753723	0.373105	0.997605
_118.0862-3.59	0.0178529	0.851443	0.970703	0.0122123	0.89803	0.986629	-0.00564059	0.95279	0.997605
_119.0498-3.39	0.0440003	0.866552	0.976307	0.143995	0.584218	0.986629	0.0999946	0.703145	0.997605
_119.0894-0.84	-0.0292807	0.756078	0.953122	-0.0926905	0.332825	0.94129	-0.0634099	0.503843	0.997605
_119.9467-0.75	-0.252864	0.122752	0.532322	-0.242117	0.138138	0.724127	0.0107466	0.945383	0.997605
_120.0562-8.90	-0.113359	0.498385	0.848478	-0.119268	0.47665	0.986629	-0.00590897	0.971614	0.997605
_120.0900-1.13	0.00421378	0.96708	0.992863	0.0437764	0.669122	0.986629	0.0395626	0.699163	0.997605
_121.0647-7.41	-0.183768	0.287901	0.709408	-0.209651	0.228101	0.865294	-0.0258832	0.878618	0.997605
_121.9437-0.75	-0.307616	0.0546557	0.401968	-0.24282	0.120296	0.697206	0.0647961	0.665872	0.997605
_124.9910-1.09	-0.124986	0.588901	0.885478	-0.470984	0.0556648	0.492604	-0.345998	0.147754	0.997605
_126.0195-1.80	0.0200969	0.876539	0.978621	0.079781	0.539985	0.986629	0.0596841	0.645641	0.997605
_126.9523-1.08	0.433545	0.292147	0.711351	0.274151	0.500232	0.986629	-0.159394	0.693528	0.997605
_127.8834-1.86	-0.18525	0.126506	0.532322	-0.0431436	0.711028	0.986629	0.142106	0.233231	0.997605
_128.0704-7.71	0.644521	0.17695	0.601777	0.50885	0.280605	0.89708	-0.135671	0.76924	0.997605
_128.0714-2.52	-0.0261891	0.821328	0.970116	-0.0671466	0.564553	0.986629	-0.0409575	0.724298	0.997605
_128.0818-1.86	-0.366757	0.0372299	0.319169	-0.322937	0.0622565	0.517547	0.0438205	0.787649	0.997605
_128.1068-8.15	-0.057708	0.568138	0.874621	0.0434764	0.666381	0.986629	0.101184	0.322651	0.997605
_129.0259-2.33	0.670133	0.135996	0.540192	0.625936	0.161703	0.760467	-0.0441967	0.918452	0.997605
_129.0315-1.83	-0.0258315	0.790694	0.969053	0.0102161	0.916313	0.986629	0.0360477	0.711433	0.997605
_129.0654-0.88	-0.138293	0.315966	0.735228	-0.116516	0.395734	0.983954	0.0217768	0.872298	0.997605
_129.0654-1.45	-0.0336718	0.790558	0.969053	-0.0198832	0.875277	0.986629	0.0137886	0.913303	0.997605
_129.1019-1.19	-0.178991	0.50327	0.850495	-0.199047	0.457509	0.986629	-0.0200565	0.939733	0.997605
_129.1020-0.87	-0.283775	0.167228	0.575853	-0.220813	0.276126	0.89708	0.0629619	0.751454	0.997605
_129.1100-8.39	-0.267464	0.0764313	0.468887	-0.155116	0.286283	0.902144	0.112348	0.435512	0.997605
_130.0647-7.69	-0.262599	0.0352599	0.312032	-0.162595	0.171437	0.776665	0.100004	0.39046	0.997605
_130.0860-8.24	0.0995446	0.384025	0.769324	-0.0404171	0.720715	0.986629	-0.139962	0.226919	0.997605
_130.0969-8.65	-0.220332	0.12076	0.532322	-0.0783025	0.566755	0.986629	0.14203	0.305146	0.997605
_131.0458-1.44	0.148495	0.75177	0.953122	0.0973938	0.835487	0.986629	-0.0511014	0.913184	0.997605
_131.0702-7.68	-0.0178769	0.899323	0.978907	-0.0668867	0.637212	0.986629	-0.0490097	0.729195	0.997605
_131.0893-1.26	-0.0733994	0.576949	0.880881	-0.0916273	0.487538	0.986629	-0.0182279	0.889239	0.997605
_131.1175-9.09	-0.558016	0.000219603	0.00924048	-0.351306	0.00786471	0.14071	0.206711	0.0902217	0.975626
_132.0652-1.20	-0.0766484	0.83901	0.970703	-0.183727	0.627485	0.986629	-0.107079	0.776705	0.997605
_132.4748-6.01	-0.165671	0.438	0.812358	-0.153317	0.472236	0.986629	0.0123543	0.953378	0.997605
_132.8675-0.92	-0.253103	0.367668	0.763034	-1.04045	0.00180204	0.0494361	-0.787347	0.0115965	0.693024
_133.0503-2.26	0.119208	0.294971	0.714004	0.0223229	0.841547	0.986629	-0.0968852	0.391548	0.997605
_133.0718-0.96	-0.371476	0.0527462	0.398835	-0.323841	0.086432	0.623522	0.047635	0.790364	0.997605
_133.0845-7.67	0.0588247	0.74623	0.952167	-0.22659	0.224078	0.863493	-0.285415	0.131304	0.997605
_133.0994-2.56	0.0496919	0.563544	0.872437	0.0160412	0.851299	0.986629	-0.0336506	0.694759	0.997605
_133.0996-2.23	0.0227069	0.795237	0.969053	0.00733598	0.933109	0.986629	-0.0153709	0.86046	0.997605
_133.9914-0.92	-0.841157	0.0674317	0.4479	-0.743444	0.101718	0.669739	0.0977126	0.821424	0.997605
_134.0173-1.11	0.310261	0.122927	0.532322	0.028678	0.881655	0.986629	-0.281583	0.158485	0.997605
_134.0468-5.77	0.681569	0.0177556	0.23195	0.527838	0.0565725	0.49531	-0.153731	0.555166	0.997605
_134.0959-9.13	0.56525	0.0752287	0.468887	-0.0665956	0.824345	0.986629	-0.631845	0.0496336	0.81697
_134.1052-2.25	0.0960762	0.338041	0.750193	0.0777894	0.435348	0.986629	-0.0182867	0.852996	0.997605
_134.8650-0.93	-0.214133	0.438259	0.812358	-1.04914	0.00152882	0.0464352	-0.835003	0.00754119	0.693024
_134.9433-0.88	0.262347	0.422172	0.80242	0.258813	0.42831	0.986629	-0.00353445	0.991271	0.997605
_135.0449-9.75	-0.103812	0.445423	0.817488	-0.0287323	0.831124	0.986629	0.0750794	0.57915	0.997605
_135.0650-1.43	-0.343609	0.0856024	0.471236	-0.0735936	0.698269	0.986629	0.270015	0.168313	0.997605
_135.0650-1.52	-0.149093	0.555987	0.867304	-0.0556825	0.825019	0.986629	0.0934105	0.711153	0.997605
_135.0801-8.16	-0.626442	0.0112537	0.205818	-0.0195041	0.929088	0.986629	0.606937	0.0134731	0.693024
_136.0611-5.74	0.826883	0.00706838	0.153086	0.776475	0.0103657	0.177728	-0.0504079	0.850802	0.997605
_137.0264-1.59	-0.00764583	0.958716	0.992863	-0.290621	0.0646264	0.52661	-0.282976	0.0711437	0.907129
_137.0352-2.93	-0.783404	0.117516	0.532322	-0.297838	0.536505	0.986629	0.485565	0.318979	0.997605
_137.0454-6.03	2.01614	4.28392e-05	0.00271205	1.80068	0.000131718	0.00721281	-0.215463	0.545209	0.997605
_137.0801-0.94	-0.242758	0.160426	0.566029	-0.0896566	0.592918	0.986629	0.153102	0.365913	0.997605
_138.0546-6.43	-0.103519	0.590678	0.885478	-0.0816889	0.670644	0.986629	0.0218303	0.909245	0.997605
_138.0558-7.79	1.3732	3.62908e-08	7.46684e-06	1.28153	8.70595e-08	1.79125e-05	-0.0916613	0.489284	0.997605
_138.8743-0.68	0.00106611	0.996534	0.996595	-0.226	0.36422	0.948961	-0.227066	0.362028	0.997605
_138.9143-0.88	-0.49612	0.240924	0.651994	-0.478995	0.256773	0.886137	0.0171256	0.966894	0.997605
_142.0193-2.33	0.605823	0.0920388	0.491642	0.439464	0.210846	0.843074	-0.166359	0.627473	0.997605
_142.0504-3.91	0.160614	0.115427	0.532322	-0.0212657	0.827489	0.986629	-0.18188	0.0780675	0.917851
_142.0505-8.22	0.123395	0.267993	0.686471	-0.0202091	0.852924	0.986629	-0.143604	0.200739	0.997605
_142.0860-3.51	0.112845	0.649334	0.912803	-0.0190149	0.938707	0.986629	-0.13186	0.595705	0.997605
_142.9747-0.69	-0.428896	0.344774	0.756402	-1.46632	0.00474512	0.0976308	-1.03743	0.0327973	0.760832
_144.0298-2.50	0.134919	0.378272	0.763034	-0.0640187	0.672564	0.986629	-0.198938	0.200936	0.997605
_144.0448-7.66	-0.0871948	0.805495	0.970116	-0.0512522	0.884835	0.986629	0.0359426	0.919077	0.997605
_144.0662-6.72	0.137336	0.373114	0.763034	-0.0125088	0.934418	0.986629	-0.149845	0.332448	0.997605
_144.1015-9.12	0.0848872	0.371841	0.763034	-0.0495979	0.598381	0.986629	-0.134485	0.165756	0.997605
_144.1015-9.33	0.0689276	0.516645	0.853193	-0.0802205	0.451582	0.986629	-0.149148	0.171733	0.997605
_144.1379-10.50	-0.310893	0.0490781	0.377489	-0.0313609	0.831295	0.986629	0.279532	0.0731999	0.907129
_145.0148-0.85	0.106904	0.686078	0.930217	-0.0101802	0.969208	0.988131	-0.117085	0.65819	0.997605
_145.0507-9.79	0.301718	0.358213	0.763034	-0.34205	0.299643	0.918048	-0.643767	0.0619185	0.86002
_145.1218-11.69	-0.919112	0.00959895	0.183719	-0.0889122	0.77663	0.986629	0.8302	0.0170405	0.733624
_146.0542-9.80	0.294495	0.38356	0.769324	-0.280305	0.4063	0.986629	-0.574799	0.10075	0.997605
_146.0596-9.80	0.109907	0.373963	0.763034	-0.00659976	0.956812	0.986629	-0.116507	0.346789	0.997605
_146.1171-2.66	-0.278186	0.115821	0.532322	-0.467378	0.0136179	0.211142	-0.189192	0.27356	0.997605
_146.1171-7.23	0.921514	0.0210407	0.247378	0.152442	0.674428	0.986629	-0.769071	0.0479344	0.81697
_146.1172-7.31	0.870304	0.0326278	0.301715	0.111416	0.766316	0.986629	-0.758888	0.0577743	0.847745
_147.0295-1.96	-0.0638354	0.646928	0.912803	-0.148126	0.29561	0.918048	-0.084291	0.546426	0.997605
_147.0448-9.75	0.0464735	0.734341	0.951039	-0.0334021	0.807113	0.986629	-0.0798756	0.561292	0.997605
_147.0800-13.32	1.96633	0.107221	0.525559	0.0365848	0.974928	0.991525	-1.92974	0.113327	0.997605
_148.0599-8.15	0.0945744	0.80189	0.969851	-0.157828	0.676044	0.986629	-0.252403	0.50603	0.997605
_148.0600-6.99	-0.77093	0.0165831	0.23195	-0.796765	0.0138538	0.211142	-0.0258353	0.928806	0.997605
_148.0600-7.21	-0.0620335	0.600155	0.891498	0.0175275	0.881724	0.986629	0.079561	0.502753	0.997605
_148.0600-9.54	0.559631	0.0674569	0.4479	-0.0949644	0.741897	0.986629	-0.654596	0.0360062	0.760832
_148.0602-7.92	-0.325689	0.0864229	0.471236	-0.108762	0.548245	0.986629	0.216927	0.239833	0.997605
_148.0963-1.23	-0.039717	0.67159	0.921155	-0.087646	0.355377	0.947841	-0.0479291	0.609437	0.997605
_148.0963-1.82	-0.410804	0.195462	0.616342	-0.603879	0.0653084	0.526949	-0.193075	0.533331	0.997605
_149.1321-9.11	0.0793053	0.538331	0.863988	-0.119428	0.358176	0.947841	-0.198733	0.136019	0.997605
_150.0555-3.41	-0.0232309	0.921627	0.985962	-0.0619373	0.793299	0.986629	-0.0387064	0.869831	0.997605
_150.0904-9.01	-0.26331	0.287078	0.709408	-0.275562	0.266145	0.887497	-0.0122519	0.959674	0.997605
_150.1120-1.10	-0.184074	0.347925	0.758163	0.06217	0.747816	0.986629	0.246244	0.214751	0.997605
_150.1273-7.42	0.178085	0.30017	0.718138	-0.58346	0.00329592	0.0775013	-0.761545	0.000395468	0.162735
_152.0701-5.75	-0.109555	0.529803	0.863765	-0.145592	0.406247	0.986629	-0.0360362	0.835238	0.997605
_152.1048-1.48	0.135233	0.194764	0.616342	0.11861	0.252215	0.886137	-0.0166234	0.869524	0.997605
_153.0397-6.50	0.140092	0.618843	0.89825	0.125062	0.656667	0.986629	-0.0150294	0.957247	0.997605
_153.0534-1.53	-0.589246	0.012007	0.207343	-0.677289	0.00508304	0.102033	-0.0880435	0.67375	0.997605
_153.0537-7.68	-0.139132	0.487972	0.842085	-0.14284	0.476656	0.986629	-0.00370807	0.985124	0.997605
_154.0142-7.51	0.102639	0.581189	0.880881	0.127443	0.494637	0.986629	0.024804	0.893399	0.997605
_154.0474-3.18	-0.377525	0.0194577	0.244613	-0.228188	0.133501	0.718113	0.149336	0.315072	0.997605
_154.5176-1.94	-0.261427	0.540171	0.863988	-0.331246	0.439508	0.986629	-0.0698195	0.869236	0.997605
_155.0111-0.82	-0.822805	0.0200671	0.244613	-0.588629	0.0818633	0.605263	0.234176	0.468533	0.997605
_155.9880-1.22	-0.181126	0.326335	0.736737	-0.0207084	0.909102	0.986629	0.160418	0.382929	0.997605
_156.0629-1.25	-0.0883292	0.790645	0.969053	-0.151948	0.648714	0.986629	-0.0636186	0.848273	0.997605
_156.0663-9.27	0.104047	0.327387	0.736737	-0.0232808	0.823699	0.986629	-0.127328	0.234587	0.997605
_156.0663-9.35	0.108173	0.309233	0.731138	-0.0219653	0.833496	0.986629	-0.130138	0.22493	0.997605
_156.0762-0.84	-0.0513013	0.755691	0.953122	0.0407476	0.80468	0.986629	0.0920489	0.578117	0.997605
_156.1379-10.98	0.058605	0.839984	0.970703	0.214167	0.464591	0.986629	0.155562	0.593615	0.997605
_156.1379-6.31	-0.878985	0.000224556	0.00924048	-0.900849	0.000178569	0.00773487	-0.0218636	0.904805	0.997605
_156.9805-2.33	0.562448	0.104883	0.523146	0.541055	0.117543	0.697206	-0.0213928	0.948398	0.997605
_157.0458-1.46	-0.0441436	0.751025	0.953122	-0.0592048	0.670888	0.986629	-0.0150612	0.913656	0.997605
_157.0574-8.63	-0.397393	0.454931	0.824688	0.033354	0.949489	0.986629	0.430748	0.418784	0.997605
_157.0603-0.97	0.0653772	0.524201	0.861113	0.0567604	0.579626	0.986629	-0.00861681	0.93262	0.997605
_157.0613-5.23	-0.0525807	0.651433	0.912803	-0.0671942	0.564616	0.986629	-0.0146135	0.899743	0.997605
_157.0966-1.84	0.101364	0.610011	0.896985	0.187959	0.349633	0.947841	0.0865953	0.662624	0.997605
_158.0806-6.39	-0.0285239	0.911123	0.980201	0.0324315	0.899015	0.986629	0.0609554	0.811613	0.997605
_158.0818-7.17	0.160972	0.198711	0.619468	0.0672954	0.581847	0.986629	-0.0936763	0.445639	0.997605
_158.0819-7.11	0.153355	0.236045	0.648665	0.0706798	0.577446	0.986629	-0.0826749	0.515472	0.997605
_158.0819-8.00	0.227236	0.156243	0.563983	0.0351406	0.820236	0.986629	-0.192095	0.226033	0.997605
_158.0819-8.15	0.0973801	0.421569	0.80242	0.00121054	0.991935	0.994696	-0.0961696	0.427232	0.997605
_158.0920-1.27	-0.0806968	0.583113	0.881075	0.0558663	0.703175	0.986629	0.136563	0.357748	0.997605
_158.9248-2.74	1.57055	1.44491e-05	0.00150108	1.25713	0.000140225	0.00721281	-0.313422	0.219999	0.997605
_159.0063-1.22	-0.468001	0.298912	0.718138	0.319986	0.473022	0.986629	0.787987	0.0905861	0.975626
_159.0658-6.21	-0.0890872	0.6902	0.931204	-0.485656	0.0433048	0.445967	-0.396569	0.0912797	0.975626
_159.0757-5.19	0.0139654	0.888319	0.978907	0.00980767	0.921423	0.986629	-0.00415773	0.96664	0.997605
_159.0767-6.34	-0.010467	0.985192	0.992863	0.053524	0.924397	0.986629	0.0639911	0.909676	0.997605
_159.1122-2.82	-0.0904334	0.410778	0.793592	-0.0335736	0.757627	0.986629	0.0568598	0.602383	0.997605
_160.0590-8.06	-0.0929461	0.702226	0.93235	0.0577773	0.811849	0.986629	0.150723	0.537009	0.997605
_160.0610-1.25	0.0403731	0.75092	0.953122	0.0906603	0.479159	0.986629	0.0502872	0.692858	0.997605
_160.0749-7.69	-0.0665501	0.789372	0.969053	-0.372297	0.149687	0.740136	-0.305746	0.231232	0.997605
_160.0963-1.08	0.689833	0.00312356	0.0778996	0.171287	0.392772	0.983895	-0.518546	0.0181442	0.733624
_160.0963-7.12	0.0782088	0.463204	0.828035	0.0581048	0.584124	0.986629	-0.0201041	0.849079	0.997605
_160.1328-8.03	0.469472	0.389336	0.772105	0.620679	0.259689	0.886137	0.151206	0.779017	0.997605
_160.8416-2.29	-0.102509	0.359402	0.763034	-0.0233544	0.832233	0.986629	0.0791549	0.476464	0.997605
_161.0086-1.19	0.353251	0.0449144	0.355429	-0.0455078	0.781099	0.986629	-0.398759	0.0261247	0.760832
_161.0582-8.07	-0.206459	0.399894	0.785587	-0.00654803	0.978425	0.991525	0.199911	0.414642	0.997605
_162.0544-9.58	-0.0768182	0.514198	0.851479	-0.0784108	0.50565	0.986629	-0.00159261	0.989126	0.997605
_162.0556-6.19	-0.0232081	0.817413	0.970116	-0.0263786	0.793059	0.986629	-0.00317049	0.974815	0.997605
_162.0757-1.22	0.194351	0.200592	0.62297	0.220796	0.149241	0.740136	0.0264453	0.857685	0.997605
_162.8386-2.28	-0.109533	0.324452	0.736737	-0.0342817	0.754036	0.986629	0.075251	0.494485	0.997605
_163.0244-1.00	-0.041831	0.698434	0.93235	-0.0785154	0.470095	0.986629	-0.0366845	0.733871	0.997605
_163.0244-1.06	-0.218802	0.079654	0.46913	-0.143964	0.234374	0.872803	0.0748377	0.528859	0.997605
_163.0819-1.11	-0.70373	0.0205513	0.245127	-0.431996	0.131773	0.71348	0.271734	0.331323	0.997605
_163.1326-6.97	-0.299282	0.0938364	0.492189	-0.287916	0.105748	0.685283	0.0113655	0.946594	0.997605
_164.0349-9.25	-0.547412	0.0232987	0.258988	-0.305671	0.177528	0.778006	0.24174	0.280473	0.997605
_164.0379-1.44	-0.0194318	0.923557	0.985962	0.0662737	0.743909	0.986629	0.0857055	0.673082	0.997605
_164.0913-0.87	-0.268272	0.140276	0.542005	-0.280228	0.12471	0.699751	-0.0119566	0.945477	0.997605
_164.0914-1.19	-0.197225	0.39481	0.780298	-0.463934	0.0577154	0.496866	-0.266709	0.25481	0.997605
_164.8356-2.30	-0.12565	0.267582	0.686471	-0.0593192	0.594395	0.986629	0.0663308	0.552069	0.997605
_165.0551-8.87	0.142766	0.236192	0.648665	-0.0473952	0.687509	0.986629	-0.190161	0.121365	0.997605
_165.0688-7.43	-0.215942	0.21355	0.64237	-0.139888	0.412904	0.986629	0.0760547	0.653456	0.997605
_166.1068-0.89	-0.180137	0.488277	0.842085	0.148701	0.566187	0.986629	0.328837	0.214636	0.997605
_166.8594-0.84	0.218609	0.669534	0.919911	-0.13887	0.785894	0.986629	-0.357479	0.487605	0.997605
_167.0205-1.88	-0.113881	0.857724	0.971732	-1.53328	0.0273517	0.336298	-1.4194	0.0388274	0.760832
_167.0337-3.07	0.111871	0.436115	0.812358	-0.0858431	0.548335	0.986629	-0.197714	0.178203	0.997605
_167.0698-10.76	-0.171345	0.186319	0.609619	-0.00760267	0.951733	0.986629	0.163742	0.205427	0.997605
_167.0833-6.19	-0.0783972	0.636213	0.912803	0.090114	0.587134	0.986629	0.168511	0.316167	0.997605
_168.0133-1.22	-0.290859	0.536435	0.863988	0.44263	0.351079	0.947841	0.733489	0.132054	0.997605
_168.1022-10.04	0.195746	0.188886	0.609619	0.0553691	0.70208	0.986629	-0.140377	0.338893	0.997605
_169.0112-1.23	-0.285553	0.501473	0.849202	0.262296	0.536438	0.986629	0.547849	0.206604	0.997605
_169.0136-7.70	-0.00458948	0.97406	0.992863	-0.132359	0.3558	0.947841	-0.127769	0.372234	0.997605
_169.0966-6.26	-0.0459927	0.652204	0.912803	-0.0361323	0.72291	0.986629	0.00986032	0.922755	0.997605
_169.0966-7.29	0.0403135	0.94294	0.992863	-0.0628097	0.911219	0.986629	-0.103123	0.8548	0.997605
_170.0032-7.38	-0.270714	0.0642811	0.443461	-0.30143	0.0420714	0.445967	-0.0307151	0.823242	0.997605
_170.0040-7.93	-0.257165	0.0986523	0.501178	-0.155982	0.301691	0.918048	0.101183	0.498136	0.997605
_170.0116-1.24	-0.506632	0.186497	0.609619	0.0526825	0.887274	0.986629	0.559315	0.147371	0.997605
_170.0818-7.85	-0.230823	0.663227	0.918231	0.107801	0.838417	0.986629	0.338624	0.524548	0.997605
_171.0118-7.05	-0.524328	0.518171	0.853193	-1.3951	0.099318	0.664543	-0.870774	0.289402	0.997605
_171.0118-7.22	0.567824	0.236734	0.648665	-0.31529	0.503815	0.986629	-0.883114	0.0749511	0.907129
_171.0272-0.96	-0.363854	0.0849454	0.471236	-0.298886	0.150185	0.740136	0.0649678	0.745786	0.997605
_171.0770-2.52	0.0386955	0.88574	0.978907	-0.11498	0.670293	0.986629	-0.153676	0.570321	0.997605
_171.0770-3.52	0.117048	0.650296	0.912803	-0.112618	0.66261	0.986629	-0.229667	0.378644	0.997605
_171.0771-6.58	0.00696226	0.978994	0.992863	-0.0259077	0.921962	0.986629	-0.0328699	0.901097	0.997605
_171.1122-7.04	-0.0199895	0.846998	0.970703	0.046429	0.654987	0.986629	0.0664185	0.524222	0.997605
_171.1122-7.10	-0.0640971	0.546921	0.864568	0.0371329	0.72597	0.986629	0.10123	0.346031	0.997605
_171.1123-7.33	0.0491839	0.592509	0.886608	0.00688356	0.939987	0.986629	-0.0423004	0.644859	0.997605
_171.1124-7.84	-0.225345	0.059353	0.424761	-0.28442	0.0213163	0.282957	-0.0590744	0.59949	0.997605
_172.0241-9.52	0.515501	0.0946411	0.492972	-0.0523022	0.858416	0.986629	-0.567803	0.0683236	0.906941
_172.0398-8.14	0.24049	0.528783	0.863765	0.284135	0.458028	0.986629	0.0436448	0.908362	0.997605
_172.0399-8.36	0.420112	0.0846878	0.471236	0.586692	0.0212383	0.282957	0.16658	0.474411	0.997605
_172.0612-7.68	0.798413	0.134605	0.540192	0.598261	0.25402	0.886137	-0.200152	0.696779	0.997605
_172.0976-8.09	-0.0681598	0.615792	0.896985	0.153013	0.268393	0.887497	0.221172	0.117779	0.997605
_172.8987-0.83	0.167117	0.730731	0.951039	-0.176112	0.716909	0.986629	-0.343229	0.482645	0.997605
_173.0067-10.58	-0.165847	0.270251	0.686471	-0.13665	0.360351	0.948083	0.0291975	0.84282	0.997605
_173.0070-11.10	0.276568	0.0955676	0.494668	0.224419	0.169164	0.776665	-0.0521492	0.741361	0.997605
_173.0077-7.23	0.455531	0.317344	0.735703	-0.321269	0.476726	0.986629	-0.7768	0.0986021	0.997605
_173.0290-2.38	0.00956828	0.971979	0.992863	-0.348884	0.213073	0.843074	-0.358452	0.201462	0.997605
_173.0563-1.07	0.0878563	0.599066	0.891498	-0.0886074	0.595978	0.986629	-0.176464	0.298058	0.997605
_173.0915-1.11	0.0335152	0.693671	0.93235	-0.00449844	0.957722	0.986629	-0.0380137	0.655316	0.997605
_173.0926-1.01	0.117702	0.445308	0.817488	0.0617658	0.686515	0.986629	-0.0559365	0.714595	0.997605
_174.0401-0.91	0.0842768	0.70499	0.93235	-0.0318947	0.885819	0.986629	-0.116171	0.602599	0.997605
_174.0402-1.68	-0.0087445	0.974373	0.992863	-0.0122397	0.964137	0.988131	-0.00349515	0.989755	0.997605
_174.0402-1.75	-0.036313	0.883233	0.978907	0.0987411	0.690349	0.986629	0.135054	0.586756	0.997605
_174.0757-7.71	0.793081	0.160573	0.566029	0.674347	0.228393	0.865294	-0.118734	0.827766	0.997605
_174.0768-8.21	0.106358	0.280759	0.702603	-0.0516684	0.594417	0.986629	-0.158026	0.117565	0.997605
_174.1483-6.26	-0.767737	0.0063725	0.141745	-0.757106	0.00696301	0.127346	0.010631	0.965339	0.997605
_174.9910-2.33	0.520748	0.118294	0.532322	0.530389	0.112189	0.685568	0.00964019	0.975879	0.997605
_175.0596-1.06	1.00765	0.0228627	0.258621	0.198081	0.623828	0.986629	-0.809568	0.0593566	0.847745
_175.0710-1.05	0.0367068	0.85828	0.971732	0.0153157	0.94058	0.986629	-0.0213911	0.917091	0.997605
_175.1072-0.99	0.0693838	0.590192	0.885478	0.1381	0.290984	0.909812	0.0687162	0.593737	0.997605
_175.1073-0.87	-0.182222	0.236286	0.648665	-0.142074	0.351113	0.947841	0.0401478	0.789213	0.997605
_176.0912-1.00	-0.0179653	0.84771	0.970703	0.014125	0.879953	0.986629	0.0320903	0.73195	0.997605
_176.0913-8.24	0.121469	0.257756	0.674339	-0.00430255	0.967273	0.988131	-0.125772	0.242037	0.997605
_176.1258-8.17	0.140301	0.689703	0.931204	0.169726	0.629554	0.986629	0.0294249	0.933083	0.997605
_176.9354-0.73	0.164385	0.701598	0.93235	0.157729	0.713078	0.986629	-0.00665631	0.987588	0.997605
_176.9354-0.85	-1.21536	0.0435342	0.351262	-0.0808846	0.884879	0.986629	1.13447	0.0573425	0.847745
_176.9746-2.33	0.409748	0.127791	0.532322	0.474904	0.0815577	0.605263	0.0651559	0.800762	0.997605
_176.9813-2.30	-0.460234	0.0980155	0.501036	-0.127447	0.631399	0.986629	0.332787	0.220912	0.997605
_178.1068-0.85	-0.253443	0.325416	0.736737	-0.160243	0.529827	0.986629	0.0931995	0.71352	0.997605
_178.1068-1.09	0.794076	0.00126398	0.0416102	0.16879	0.408889	0.986629	-0.625286	0.00692637	0.693024
_179.0126-1.38	-0.0723412	0.825801	0.970252	0.0815523	0.804091	0.986629	0.153894	0.640662	0.997605
_179.0345-9.02	0.0895658	0.583458	0.881075	-0.0432405	0.79037	0.986629	-0.132806	0.419153	0.997605
_179.0629-8.96	-0.653577	0.0104289	0.195067	-0.0691195	0.759774	0.986629	0.584458	0.0193316	0.733624
_180.0435-10.08	-0.410475	0.0371716	0.319169	-0.0989676	0.588101	0.986629	0.311507	0.102658	0.997605
_180.0862-1.06	-0.0321496	0.906705	0.980201	-0.459266	0.110029	0.685568	-0.427117	0.134912	0.997605
_180.1011-7.98	-0.0125816	0.979531	0.992863	-0.0933644	0.849095	0.986629	-0.0807827	0.869212	0.997605
_180.1013-7.87	0.829564	0.0215952	0.250322	0.0914965	0.780138	0.986629	-0.738068	0.037413	0.760832
_180.1360-6.02	0.00458322	0.968485	0.992863	0.070457	0.546256	0.986629	0.0658738	0.572351	0.997605
_180.1367-7.45	-1.26263	0.000153507	0.00789601	-1.27521	0.000139669	0.00721281	-0.0125744	0.960221	0.997605
_180.1368-7.31	-1.16772	0.000855084	0.0305971	-1.06997	0.00171458	0.0486586	0.0977497	0.730221	0.997605
_181.9914-7.40	-0.464668	0.0380946	0.323215	-0.22993	0.276796	0.89708	0.234737	0.267297	0.997605
_182.0454-6.87	0.0720294	0.829169	0.970252	0.145586	0.663572	0.986629	0.0735563	0.825611	0.997605
_182.0454-7.78	1.06529	2.51205e-05	0.00206742	1.03453	3.41369e-05	0.00280947	-0.0307562	0.862588	0.997605
_183.0505-2.07	-0.0219902	0.915455	0.983577	0.142133	0.496141	0.986629	0.164123	0.433206	0.997605
_183.0623-6.18	-0.035819	0.842175	0.970703	-0.474405	0.0175232	0.259185	-0.438586	0.0260521	0.760832
_183.0767-3.48	0.0360984	0.756244	0.953122	-0.00250482	0.982786	0.991525	-0.0386032	0.739985	0.997605
_183.1121-6.87	0.0240827	0.950519	0.992863	-0.0307184	0.936913	0.986629	-0.0548011	0.887737	0.997605
_183.9866-7.37	-0.232325	0.286679	0.709408	-0.0305237	0.886413	0.986629	0.201802	0.352355	0.997605
_184.0576-1.76	-0.15501	0.471824	0.828035	-0.0027047	0.989889	0.994696	0.152306	0.479451	0.997605
_184.0589-1.11	0.0685006	0.542749	0.863988	0.0599601	0.593616	0.986629	-0.00854051	0.93911	0.997605
_184.0713-0.96	-0.0341086	0.801402	0.969851	0.0425356	0.753916	0.986629	0.0766442	0.573688	0.997605
_184.1324-8.95	-0.422939	0.360232	0.763034	-0.0774834	0.864939	0.986629	0.345455	0.452635	0.997605
_184.1326-10.98	0.148003	0.613491	0.896985	0.21523	0.464889	0.986629	0.0672268	0.817883	0.997605
_184.9936-2.34	0.46663	0.121821	0.532322	0.506302	0.0955615	0.658438	0.0396722	0.89073	0.997605
_185.0562-1.61	0.0247362	0.797732	0.969053	0.011424	0.905695	0.986629	-0.0133122	0.89021	0.997605
_185.0562-2.66	0.0623844	0.579601	0.880881	0.0844421	0.4554	0.986629	0.0220578	0.843966	0.997605
_185.1279-6.56	-0.33195	0.01468	0.227955	-0.341169	0.0125995	0.203321	-0.00921902	0.939633	0.997605
_185.1289-7.49	-0.309058	0.0311308	0.297875	-0.346765	0.0176359	0.259185	-0.0377065	0.774731	0.997605
_185.1642-4.81	-0.0725233	0.651183	0.912803	-0.216427	0.189393	0.795258	-0.143904	0.374721	0.997605
_185.9835-2.41	-0.0932549	0.765284	0.95772	0.291613	0.357148	0.947841	0.384868	0.229331	0.997605
_186.0769-7.65	-0.370527	0.0528226	0.398835	-0.180183	0.321582	0.935201	0.190344	0.296017	0.997605
_186.1210-7.88	0.709035	0.062656	0.436999	-0.065613	0.854398	0.986629	-0.774648	0.0442472	0.80392
_187.0717-1.35	0.00912067	0.945964	0.992863	-0.0225124	0.867196	0.986629	-0.0316331	0.814323	0.997605
_187.1255-10.95	-1.10967	0.0229396	0.258621	-0.157493	0.722901	0.986629	0.952177	0.0459104	0.80392
_187.1435-7.15	-0.214612	0.144119	0.54912	-0.137953	0.337044	0.947308	0.0766588	0.589459	0.997605
_188.0348-8.93	-0.0565296	0.832319	0.970252	-0.2803	0.302714	0.918048	-0.22377	0.407425	0.997605
_188.0560-6.38	-0.00915103	0.965309	0.992863	-0.0806756	0.702143	0.986629	-0.0715246	0.734428	0.997605
_188.0910-1.98	-0.19945	0.385073	0.769324	-0.100665	0.657873	0.986629	0.0987846	0.663827	0.997605
_188.0912-1.08	-0.0221787	0.906933	0.980201	-0.11204	0.557165	0.986629	-0.0898608	0.637007	0.997605
_188.0924-9.32	0.14416	0.188768	0.609619	-0.0118545	0.911218	0.986629	-0.156014	0.157038	0.997605
_188.1275-8.86	-0.106168	0.452239	0.824688	-0.128539	0.365012	0.948961	-0.0223709	0.872925	0.997605
_188.9861-6.86	0.268875	0.442086	0.817488	-0.120603	0.728038	0.986629	-0.389478	0.27093	0.997605
_189.0665-11.21	-0.347492	0.0167497	0.23195	-0.295262	0.0369362	0.427629	0.0522302	0.689968	0.997605
_189.0710-6.17	0.203185	0.134526	0.540192	0.156621	0.241162	0.882118	-0.046564	0.721493	0.997605
_189.0728-1.12	-0.023421	0.834923	0.970703	-0.103106	0.365677	0.948961	-0.0796853	0.481904	0.997605
_190.0505-9.83	0.0892956	0.512652	0.851479	-0.0394658	0.770922	0.986629	-0.128761	0.349061	0.997605
_190.1068-9.34	0.0611226	0.551691	0.865726	-0.0435746	0.670346	0.986629	-0.104697	0.313746	0.997605
_190.1069-9.11	0.0758496	0.359606	0.763034	-0.0081261	0.920634	0.986629	-0.0839757	0.312069	0.997605
_190.9726-1.09	0.384323	0.0761441	0.468887	0.222207	0.287195	0.902144	-0.162116	0.433127	0.997605
_191.0187-0.96	0.192785	0.404039	0.788599	-0.0242496	0.915368	0.986629	-0.217035	0.349115	0.997605
_192.0627-6.78	-0.600093	0.0123449	0.207343	-0.718315	0.00399398	0.0865011	-0.118222	0.581536	0.997605
_192.0661-8.81	0.122921	0.414337	0.796727	0.0453743	0.760771	0.986629	-0.0775466	0.603975	0.997605
_192.1084-9.98	-0.529363	0.0760452	0.468887	-0.158258	0.576296	0.986629	0.371105	0.200867	0.997605
_192.1225-1.28	-0.0153833	0.910281	0.980201	-0.211707	0.136361	0.721729	-0.196324	0.164931	0.997605
_192.9898-2.07	0.134869	0.204758	0.630045	0.0958729	0.360571	0.948083	-0.0389963	0.706473	0.997605
_193.0432-1.28	0.100849	0.812771	0.970116	0.53687	0.219452	0.860041	0.436021	0.314224	0.997605
_193.9294-1.11	-0.345874	0.415779	0.797637	0.00931544	0.982303	0.991525	0.355189	0.403635	0.997605
_193.9295-1.03	-0.400258	0.255612	0.672103	-0.0744654	0.828719	0.986629	0.325793	0.351077	0.997605
_193.9295-1.17	-0.218718	0.542088	0.863988	-0.0379683	0.915165	0.986629	0.180749	0.613635	0.997605
_193.9295-1.27	-0.116898	0.786285	0.969053	0.599501	0.177969	0.778006	0.716399	0.112128	0.997605
_195.1225-3.49	0.120037	0.754043	0.953122	0.173396	0.65147	0.986629	0.053359	0.889077	0.997605
_196.0611-6.31	0.118415	0.676579	0.923423	-0.0848889	0.764565	0.986629	-0.203304	0.476546	0.997605
_196.0799-0.88	-0.448486	0.0543468	0.401968	-0.273864	0.220933	0.861745	0.174623	0.427787	0.997605
_196.0961-7.20	0.235003	0.124437	0.532322	-0.0633903	0.66627	0.986629	-0.298393	0.0567598	0.847745
_196.1054-6.19	-0.203136	0.183787	0.609619	-0.30553	0.0538688	0.487187	-0.102395	0.492671	0.997605
_197.0212-8.05	-0.404048	0.0448715	0.355429	-0.284591	0.143354	0.732799	0.119457	0.525982	0.997605
_197.0432-7.44	-0.289504	0.173528	0.595055	-0.395018	0.0705058	0.552631	-0.105515	0.609591	0.997605
_197.1281-7.57	0.00065853	0.995876	0.996595	-0.0474657	0.710145	0.986629	-0.0481242	0.706328	0.997605
_197.1541-10.63	-0.0193236	0.892667	0.978907	0.0145586	0.919017	0.986629	0.0338822	0.813101	0.997605
_198.0743-2.26	0.0804356	0.445993	0.817488	0.0670954	0.52365	0.986629	-0.0133401	0.898391	0.997605
_198.0859-8.73	0.351623	0.375692	0.763034	-0.102964	0.792712	0.986629	-0.454586	0.256463	0.997605
_198.1482-9.53	-0.470673	0.333615	0.744897	-0.15411	0.747916	0.986629	0.316563	0.511647	0.997605
_198.1846-11.16	-0.477261	0.017527	0.23195	-0.286927	0.12831	0.711848	0.190334	0.301955	0.997605
_198.2084-6.01	-0.148819	0.514151	0.851479	-0.17888	0.434486	0.986629	-0.0300613	0.894385	0.997605
_198.9176-0.84	0.579749	0.614073	0.896985	1.36707	0.243853	0.883823	0.787318	0.495114	0.997605
_199.0718-6.72	0.18847	0.333982	0.744897	0.0947247	0.622922	0.986629	-0.0937449	0.626492	0.997605
_199.0719-3.12	0.100464	0.356803	0.763034	0.129678	0.238882	0.877679	0.0292138	0.785816	0.997605
_199.0719-3.47	0.0185773	0.860982	0.972001	0.0202093	0.848926	0.986629	0.00163197	0.987719	0.997605
_199.0971-10.67	0.11243	0.508879	0.851479	-0.171444	0.318693	0.930086	-0.283874	0.108766	0.997605
_199.1313-1.49	-0.532111	0.00300123	0.077188	-0.474016	0.00655664	0.122639	0.0580954	0.702529	0.997605
_199.1517-9.53	-0.438469	0.36164	0.763034	-0.12247	0.796126	0.986629	0.315999	0.507865	0.997605
_199.1795-6.21	0.0076571	0.965114	0.992863	-0.0802341	0.647968	0.986629	-0.0878912	0.617225	0.997605
_199.1797-10.75	-0.595166	0.0236252	0.258988	-0.0493702	0.836538	0.986629	0.545796	0.0354455	0.760832
_201.0380-1.12	-0.56615	0.0706819	0.461676	-0.378087	0.212724	0.843074	0.188062	0.526739	0.997605
_201.0864-3.10	0.0734646	0.462532	0.828035	0.0721702	0.470305	0.986629	-0.00129438	0.989571	0.997605
_201.1225-6.17	-0.0278811	0.830353	0.970252	0.00892414	0.945286	0.986629	0.0368052	0.777444	0.997605
_201.1226-6.27	-0.0108296	0.970838	0.992863	0.279661	0.352688	0.947841	0.29049	0.334936	0.997605
_201.1229-7.21	0.0604179	0.530014	0.863765	-0.0623993	0.516807	0.986629	-0.122817	0.211425	0.997605
_201.1467-7.03	-1.11398	2.39881e-06	0.000329037	-1.01287	7.07289e-06	0.000970165	0.10111	0.504426	0.997605
_202.0716-6.26	-0.0706378	0.643611	0.912803	-0.103592	0.499342	0.986629	-0.0329543	0.828603	0.997605
_202.1080-7.71	-0.406544	0.130911	0.53602	-0.122459	0.636589	0.986629	0.284085	0.281248	0.997605
_202.1221-9.13	-0.796062	0.00438152	0.103028	-0.507707	0.048626	0.465339	0.288355	0.240604	0.997605
_202.1431-9.48	0.0484111	0.792101	0.969053	0.0115888	0.94963	0.986629	-0.0368224	0.841018	0.997605
_202.1432-8.95	-0.424147	0.345574	0.756402	-0.0947951	0.830504	0.986629	0.329352	0.4611	0.997605
_202.1794-5.99	-0.273429	0.727759	0.950708	-0.148072	0.850246	0.986629	0.125357	0.872983	0.997605
_202.9816-11.06	-0.268839	0.229226	0.648665	-0.236836	0.286752	0.902144	0.0320032	0.88322	0.997605
_202.9816-11.24	0.209932	0.239703	0.651073	0.262964	0.146196	0.740136	0.0530327	0.761077	0.997605
_203.0016-8.56	-0.120964	0.72735	0.950708	-0.300872	0.391113	0.983895	-0.179908	0.605029	0.997605
_203.0017-8.47	-0.160956	0.651102	0.912803	-0.340865	0.344257	0.947841	-0.179908	0.613545	0.997605
_203.0071-2.76	-0.791986	0.0676369	0.4479	0.137937	0.735557	0.986629	0.929922	0.0355185	0.760832
_203.0323-9.57	0.164574	0.289551	0.711345	0.134002	0.385302	0.977156	-0.0305723	0.840973	0.997605
_203.0559-7.86	-0.774705	0.154038	0.562784	-0.5176	0.331266	0.94129	0.257104	0.624968	0.997605
_203.1132-1.23	-0.284136	0.253192	0.667875	-0.118783	0.626215	0.986629	0.165352	0.499466	0.997605
_203.1384-8.33	-0.322532	0.418432	0.800859	0.049925	0.899173	0.986629	0.372457	0.351957	0.997605
_204.9786-2.38	-0.096201	0.869542	0.976307	0.133813	0.819374	0.986629	0.230014	0.695208	0.997605
_205.0347-2.80	-0.075304	0.497949	0.848478	-0.10915	0.330237	0.94129	-0.0338464	0.759124	0.997605
_205.1177-1.16	2.04881	0.000165964	0.00796504	2.56243	1.72848e-05	0.00177817	0.513618	0.22536	0.997605
_205.1177-2.53	0.0809513	0.779344	0.965964	-0.0931511	0.747263	0.986629	-0.174102	0.548828	0.997605
_206.0017-1.43	0.224167	0.137346	0.540192	0.220734	0.143009	0.732799	-0.00343319	0.981099	0.997605
_206.1015-0.99	0.150149	0.316246	0.735228	-0.514847	0.00304772	0.0760082	-0.664996	0.000393481	0.162735
_206.1162-7.25	-0.0639152	0.510964	0.851479	-0.0796924	0.414429	0.986629	-0.0157773	0.870159	0.997605
_207.0077-2.33	0.472383	0.0819217	0.46913	0.359267	0.176128	0.778006	-0.113116	0.66077	0.997605
_207.0941-10.51	-0.0656406	0.725485	0.950708	0.192436	0.311213	0.919316	0.258076	0.180532	0.997605
_207.1370-10.45	-0.336713	0.0176814	0.23195	-0.204705	0.124986	0.699751	0.132008	0.310687	0.997605
_208.0614-7.59	0.123123	0.432696	0.811183	-0.0431123	0.781457	0.986629	-0.166236	0.293739	0.997605
_208.9462-1.15	-0.352517	0.253052	0.667875	0.110395	0.714623	0.986629	0.462912	0.139698	0.997605
_208.9829-1.25	-0.437221	0.190732	0.610789	-0.263672	0.421064	0.986629	0.173549	0.593984	0.997605
_209.1375-7.15	-0.133151	0.447905	0.819169	-0.482093	0.0132877	0.210303	-0.348942	0.0597439	0.847745
_210.0399-10.07	-0.531735	0.303873	0.721378	-0.220924	0.664305	0.986629	0.310811	0.542828	0.997605
_210.0874-6.08	-0.0105083	0.968036	0.992863	-0.0607664	0.816925	0.986629	-0.050258	0.848113	0.997605
_210.1098-8.32	-0.0203959	0.935805	0.989932	0.298427	0.249898	0.886137	0.318823	0.220484	0.997605
_211.0718-7.33	0.186456	0.338179	0.750193	0.16518	0.394514	0.983895	-0.0212759	0.911539	0.997605
_211.0719-5.20	0.0223874	0.877548	0.978621	0.0402208	0.782125	0.986629	0.0178335	0.902301	0.997605
_211.1131-8.32	-0.0142036	0.958794	0.992863	0.272224	0.330354	0.94129	0.286428	0.306608	0.997605
_211.1430-8.30	-0.557184	0.182232	0.609619	-0.185922	0.646925	0.986629	0.371263	0.365678	0.997605
_211.1430-8.48	-0.154425	0.187014	0.609619	-0.0547997	0.630298	0.986629	0.0996249	0.386053	0.997605
_211.9399-1.02	-0.281542	0.360968	0.763034	0.0660578	0.82788	0.986629	0.3476	0.263022	0.997605
_211.9399-1.09	-0.490985	0.20999	0.63772	-0.234117	0.541222	0.986629	0.256868	0.50322	0.997605
_212.0879-9.54	-0.41916	0.2111	0.638732	0.202684	0.536651	0.986629	0.621844	0.07208	0.907129
_212.1637-10.09	-0.512812	0.278661	0.701338	-0.268511	0.564616	0.986629	0.244301	0.599861	0.997605
_213.0163-0.83	-0.331949	0.237006	0.648665	-0.0974748	0.722312	0.986629	0.234474	0.397689	0.997605
_213.0276-8.02	-0.493288	0.085019	0.471236	-0.387137	0.168001	0.776665	0.106151	0.696327	0.997605
_213.0376-3.79	-0.202038	0.269644	0.686471	-0.39146	0.0426754	0.445967	-0.189422	0.299437	0.997605
_213.0872-7.71	0.0229512	0.816906	0.970116	0.0217199	0.826551	0.986629	-0.00123122	0.990081	0.997605
_213.0875-6.64	0.0725015	0.53407	0.863988	0.0492423	0.671632	0.986629	-0.0232592	0.840906	0.997605
_213.1588-8.14	0.0847686	0.404361	0.788599	0.0079977	0.936507	0.986629	-0.0767709	0.449128	0.997605
_213.9787-2.33	0.488364	0.225967	0.648665	0.795583	0.0579576	0.496866	0.307219	0.439016	0.997605
_214.0716-6.19	0.0328339	0.758241	0.954178	0.0536807	0.615818	0.986629	0.0208467	0.844907	0.997605
_214.0717-6.74	-0.0644435	0.662002	0.918231	-0.0585802	0.690915	0.986629	0.0058634	0.968164	0.997605
_214.1131-7.20	0.0345606	0.886322	0.978907	0.0130137	0.957056	0.986629	-0.0215469	0.928964	0.997605
_214.1538-8.38	-0.360254	0.0239163	0.258988	-0.310983	0.0463716	0.465339	0.0492713	0.73469	0.997605
_214.1794-10.75	-0.233082	0.363875	0.763034	-0.524912	0.0527546	0.487187	-0.29183	0.25948	0.997605
_214.2522-12.74	-0.207134	0.149859	0.556627	-0.00346255	0.980054	0.991525	0.203672	0.156298	0.997605
_215.0667-1.47	0.0946499	0.359573	0.763034	0.116041	0.264855	0.887497	0.0213916	0.833612	0.997605
_215.0821-8.17	0.22927	0.513036	0.851479	0.133182	0.702523	0.986629	-0.0960888	0.782628	0.997605
_215.1385-6.38	-0.036206	0.766193	0.95772	-0.0367293	0.762925	0.986629	-0.000523225	0.996566	0.998538
_216.0492-7.98	-0.566496	0.0122189	0.207343	-0.279959	0.177878	0.778006	0.286537	0.168535	0.997605
_216.0495-7.77	-1.20348	0.00193421	0.0530618	-0.72832	0.0375355	0.427629	0.475158	0.156461	0.997605
_216.0871-7.37	0.165786	0.148048	0.556627	0.177635	0.123147	0.699751	0.011849	0.914483	0.997605
_216.1586-9.53	-0.480382	0.320306	0.736737	-0.156507	0.742156	0.986629	0.323875	0.498701	0.997605
_216.9183-1.06	-0.187026	0.220001	0.648151	-0.276545	0.0782819	0.591064	-0.0895185	0.548869	0.997605
_216.9432-2.33	0.553081	0.0743336	0.468887	0.568085	0.067605	0.53499	0.0150039	0.959065	0.997605
_217.0960-8.18	1.5625	0.146929	0.556627	0.644377	0.537012	0.986629	-0.918128	0.38238	0.997605
_217.1175-1.16	-0.0266523	0.889068	0.978907	0.220024	0.260309	0.886137	0.246676	0.209511	0.997605
_218.0438-6.66	-0.0612103	0.844351	0.970703	-0.133133	0.670166	0.986629	-0.0719229	0.817602	0.997605
_218.0643-9.14	0.419452	0.324298	0.736737	-0.485636	0.256536	0.886137	-0.905088	0.044521	0.80392
_218.0645-8.15	-0.729295	0.00951797	0.183719	-0.041878	0.865948	0.986629	0.687417	0.0134006	0.693024
_218.1009-8.15	0.370262	0.375651	0.763034	0.102078	0.804544	0.986629	-0.268184	0.518284	0.997605
_218.1013-7.44	0.104802	0.400907	0.785587	0.0893615	0.472319	0.986629	-0.0154403	0.900276	0.997605
_218.9577-2.33	0.537432	0.175923	0.600765	0.863256	0.0379306	0.427629	0.325825	0.40221	0.997605
_219.1121-8.66	0.855452	0.0345478	0.311414	0.151248	0.685679	0.986629	-0.704203	0.074631	0.907129
_219.1323-8.01	-0.138423	0.620872	0.899608	-0.121764	0.663185	0.986629	0.0166594	0.952325	0.997605
_219.1332-7.89	-0.214932	0.672678	0.921155	0.132486	0.79414	0.986629	0.347418	0.496884	0.997605
_219.1333-1.22	-0.73543	0.0304832	0.297875	-0.0343388	0.912277	0.986629	0.701091	0.0377867	0.760832
_220.1159-8.17	0.329357	0.436515	0.812358	0.0947035	0.821208	0.986629	-0.234653	0.577301	0.997605
_220.1164-9.36	1.39976	0.0318295	0.297875	0.598571	0.325913	0.94129	-0.801186	0.19439	0.997605
_220.1167-7.16	0.746341	0.0013878	0.0437839	0.17994	0.356098	0.947841	-0.566401	0.00935034	0.693024
_220.1325-10.04	-0.25152	0.234658	0.648665	-0.354555	0.101722	0.669739	-0.103035	0.618983	0.997605
_221.0273-0.77	0.0480043	0.778855	0.965964	-0.105713	0.538521	0.986629	-0.153718	0.374696	0.997605
_221.0660-2.05	-0.0743218	0.607648	0.896226	0.0320709	0.823992	0.986629	0.106393	0.464546	0.997605
_222.0766-9.78	0.0810849	0.552255	0.865726	-0.0160425	0.905813	0.986629	-0.0971274	0.477681	0.997605
_222.0767-7.65	0.135026	0.340666	0.751658	-0.0387003	0.781589	0.986629	-0.173727	0.224994	0.997605
_222.0958-3.84	-0.263497	0.126829	0.532322	-0.0455848	0.783124	0.986629	0.217912	0.200927	0.997605
_222.1312-8.66	0.70292	0.0612434	0.430797	-0.0396686	0.910314	0.986629	-0.742589	0.0495061	0.81697
_222.1471-9.76	-0.140681	0.663848	0.918231	-0.0885354	0.784026	0.986629	0.0521453	0.871647	0.997605
_223.0456-0.79	-0.171719	0.359216	0.763034	-0.0921035	0.619121	0.986629	0.079616	0.667063	0.997605
_223.1334-11.75	-0.791871	0.00460988	0.105387	-0.591201	0.0249606	0.320978	0.200671	0.409237	0.997605
_224.0275-6.20	0.103342	0.292063	0.711351	0.078611	0.418993	0.986629	-0.024731	0.797202	0.997605
_224.1454-10.95	-0.185989	0.22276	0.648665	-0.0156545	0.916047	0.986629	0.170335	0.262159	0.997605
_224.1650-12.50	0.767402	0.00145909	0.0437839	0.688771	0.00326021	0.0775013	-0.0786311	0.693105	0.997605
_225.0163-2.76	-0.708523	0.0771888	0.468887	0.193116	0.611623	0.986629	0.901639	0.0292068	0.760832
_225.0875-6.59	0.639289	0.471025	0.828035	1.21856	0.179559	0.778006	0.579266	0.512969	0.997605
_225.0875-6.69	0.0380963	0.699781	0.93235	0.0333255	0.735711	0.986629	-0.00477074	0.961383	0.997605
_225.1952-11.44	-0.330845	0.0475118	0.372402	-0.310246	0.0610629	0.512804	0.020599	0.894495	0.997605
_226.0266-10.03	-0.268599	0.258101	0.674339	-0.162461	0.487664	0.986629	0.106138	0.648623	0.997605
_226.0830-2.76	-0.69529	0.0736735	0.468887	0.21644	0.557302	0.986629	0.91173	0.0237045	0.760832
_226.1793-10.61	-0.144906	0.574445	0.880388	-0.0850815	0.740702	0.986629	0.0598248	0.815823	0.997605
_226.9777-2.00	0.029216	0.945429	0.992863	-0.783629	0.0823687	0.605263	-0.812845	0.072655	0.907129
_227.0667-6.71	0.142326	0.400284	0.785587	-0.00882821	0.957857	0.986629	-0.151154	0.372469	0.997605
_227.1031-7.13	0.0627443	0.564663	0.872437	0.0750307	0.492109	0.986629	0.0122864	0.90969	0.997605
_227.1031-7.49	0.0368701	0.716928	0.942543	0.0246565	0.808175	0.986629	-0.0122136	0.904199	0.997605
_227.1827-10.61	-0.162204	0.533152	0.863988	-0.0876568	0.735019	0.986629	0.0745476	0.773343	0.997605
_228.1221-9.84	-0.26685	0.318273	0.735782	-0.318909	0.236455	0.876587	-0.052059	0.842958	0.997605
_228.1332-7.00	0.0575953	0.602276	0.891498	-0.0228089	0.835828	0.986629	-0.0804042	0.468954	0.997605
_228.1332-7.16	-0.369072	0.04221	0.35005	-0.358073	0.0478409	0.465339	0.0109997	0.947905	0.997605
_228.1334-6.76	0.00088015	0.993917	0.996595	0.0100479	0.930657	0.986629	0.00916778	0.936717	0.997605
_228.1597-10.09	-0.556095	0.236529	0.648665	-0.256786	0.577141	0.986629	0.299309	0.516593	0.997605
_228.8604-0.84	0.216297	0.668529	0.919911	-0.16552	0.742835	0.986629	-0.381817	0.452874	0.997605
_229.0352-6.57	0.0226556	0.929817	0.988681	0.0407807	0.874072	0.986629	0.0181251	0.943823	0.997605
_229.0613-10.03	0.0779973	0.453981	0.824688	-0.0806741	0.438958	0.986629	-0.158671	0.139258	0.997605
_229.0823-8.26	0.0438287	0.856564	0.971732	-0.247763	0.315451	0.9239	-0.291591	0.240606	0.997605
_229.1175-7.13	0.0706649	0.548365	0.864568	0.0321299	0.783843	0.986629	-0.038535	0.742304	0.997605
_229.1176-8.52	-0.00828227	0.962515	0.992863	0.0125394	0.943277	0.986629	0.0208216	0.905966	0.997605
_229.1417-5.80	-2.23102	2.04045e-05	0.00186588	-2.23159	2.03494e-05	0.00186084	-0.000566517	0.998761	0.998761
_230.0299-6.88	0.609751	0.214065	0.64237	0.454045	0.348993	0.947841	-0.155707	0.744654	0.997605
_230.1025-7.70	-0.108209	0.472875	0.828035	-0.121421	0.421661	0.986629	-0.0132118	0.92952	0.997605
_230.1025-8.27	0.0130057	0.902476	0.979865	0.0658879	0.537442	0.986629	0.0528822	0.619781	0.997605
_230.1025-8.35	0.122193	0.323144	0.736737	0.125677	0.310019	0.919316	0.00348425	0.977123	0.997605
_230.1026-7.76	-0.108209	0.472875	0.828035	-0.121421	0.421661	0.986629	-0.0132118	0.92952	0.997605
_230.1742-10.09	-0.541307	0.250901	0.667875	-0.276012	0.551298	0.986629	0.265295	0.566674	0.997605
_230.2470-12.82	0.128502	0.704897	0.93235	-0.0966712	0.775469	0.986629	-0.225173	0.509174	0.997605
_231.0483-1.32	-0.665205	0.065199	0.443461	-0.420014	0.227436	0.865294	0.245191	0.473476	0.997605
_231.0647-11.40	-1.38267	0.0200355	0.244613	-0.407527	0.453019	0.986629	0.975142	0.0857484	0.975626
_231.0868-9.23	-0.384054	0.340424	0.751658	-0.147398	0.710607	0.986629	0.236656	0.5529	0.997605
_231.1583-10.08	-0.331646	0.352053	0.762472	-0.142206	0.686096	0.986629	0.18944	0.59114	0.997605
_231.1695-7.42	-0.621604	0.166306	0.575777	-0.181044	0.677277	0.986629	0.440561	0.318405	0.997605
_231.1696-7.50	0.516134	0.11893	0.532322	0.654694	0.0535387	0.487187	0.13856	0.66273	0.997605
_232.1170-8.38	0.146691	0.238028	0.648665	0.114516	0.352345	0.947841	-0.0321749	0.790929	0.997605
_233.0776-9.84	-0.600043	0.0357091	0.312644	-0.403947	0.140375	0.731195	0.196096	0.460845	0.997605
_233.1029-7.09	0.049297	0.803691	0.969851	-0.101187	0.611166	0.986629	-0.150484	0.452109	0.997605
_234.1327-9.05	-0.574599	0.0282413	0.283446	-0.549019	0.0348068	0.409228	0.02558	0.914972	0.997605
_234.1331-7.07	-0.0229816	0.812684	0.970116	-0.015918	0.869559	0.986629	0.00706358	0.941886	0.997605
_234.9829-10.72	-0.648049	0.154769	0.562784	-0.0729686	0.868028	0.986629	0.57508	0.203316	0.997605
_235.0717-6.76	0.0725915	0.802794	0.969851	-0.0616407	0.832009	0.986629	-0.134232	0.645125	0.997605
_235.1311-10.98	-0.364842	0.157715	0.564436	-0.105281	0.673419	0.986629	0.259561	0.306403	0.997605
_236.0780-6.79	-0.33118	0.056087	0.408492	-0.361945	0.0390262	0.428248	-0.0307656	0.849552	0.997605
_236.1109-9.22	0.1654	0.585668	0.882793	-0.155361	0.6084	0.986629	-0.320761	0.297365	0.997605
_236.8653-0.86	0.512449	0.221955	0.648665	0.472109	0.25862	0.886137	-0.0403396	0.921319	0.997605
_236.9677-2.34	0.555159	0.141166	0.542358	0.544283	0.148537	0.740136	-0.0108755	0.976076	0.997605
_237.0861-6.76	0.044257	0.884498	0.978907	-0.154486	0.613594	0.986629	-0.198743	0.517196	0.997605
_238.0715-8.42	0.137611	0.431932	0.811183	-0.0390689	0.821649	0.986629	-0.17668	0.316374	0.997605
_238.1768-10.11	-0.0382055	0.829447	0.970252	-0.056131	0.751872	0.986629	-0.0179254	0.919444	0.997605
_239.0531-8.78	-0.444784	0.107283	0.525559	-0.564111	0.0464976	0.465339	-0.119327	0.651677	0.997605
_239.0578-7.74	0.00472401	0.981263	0.992863	-0.167242	0.411435	0.986629	-0.171966	0.398673	0.997605
_239.0918-10.54	0.103297	0.659043	0.917754	0.278056	0.24485	0.883823	0.17476	0.458271	0.997605
_239.9345-1.13	-0.403401	0.269472	0.686471	-0.158104	0.659254	0.986629	0.245297	0.496	0.997605
_240.0119-1.86	0.0164001	0.895287	0.978907	0.0686409	0.583651	0.986629	0.0522407	0.675902	0.997605
_241.1188-7.95	0.0765659	0.427336	0.808501	0.041093	0.667584	0.986629	-0.0354729	0.710605	0.997605
_241.1189-8.12	0.0723166	0.49301	0.845894	0.133986	0.213018	0.843074	0.0616697	0.557913	0.997605
_242.0503-0.75	-0.0437085	0.893445	0.978907	-0.162672	0.619569	0.986629	-0.118963	0.715995	0.997605
_242.1484-7.27	0.000654347	0.995113	0.996595	0.0427407	0.689954	0.986629	0.0420863	0.694434	0.997605
_242.1487-7.38	0.0180313	0.905442	0.980201	-0.0123792	0.934992	0.986629	-0.0304105	0.841285	0.997605
_242.1756-10.62	-0.13886	0.641293	0.912803	-0.0352572	0.905492	0.986629	0.103603	0.727688	0.997605
_243.0594-1.40	-0.229451	0.18337	0.609619	-0.27756	0.112456	0.685568	-0.0481083	0.7736	0.997605
_243.0980-7.34	0.277847	0.190669	0.610789	0.17075	0.412414	0.986629	-0.107098	0.604541	0.997605
_243.1233-8.31	0.0239318	0.823357	0.970252	0.0443221	0.679952	0.986629	0.0203903	0.849119	0.997605
_244.1898-10.61	-0.15061	0.555476	0.867304	-0.074816	0.768561	0.986629	0.0757944	0.765631	0.997605
_244.2626-12.36	0.124942	0.689261	0.931204	0.277712	0.379427	0.968948	0.15277	0.625389	0.997605
_244.2626-12.62	0.585877	0.206181	0.630807	0.698432	0.136273	0.721729	0.112555	0.802782	0.997605
_244.9005-0.66	0.084147	0.679045	0.925255	-0.675793	0.00427986	0.0903159	-0.75994	0.00183801	0.37817
_245.0423-0.88	0.0256297	0.851577	0.970703	0.141332	0.310885	0.919316	0.115703	0.403938	0.997605
_245.0762-1.50	0.0553724	0.742099	0.951039	0.0173901	0.917542	0.986629	-0.0379823	0.821233	0.997605
_245.0762-1.99	0.0181566	0.942177	0.992863	-0.0121281	0.961355	0.988131	-0.0302846	0.903719	0.997605
_245.1126-7.31	0.276018	0.232365	0.648665	0.259539	0.260064	0.886137	-0.0164789	0.941671	0.997605
_245.1376-8.97	-0.0340646	0.937123	0.990054	-0.34601	0.428174	0.986629	-0.311946	0.474105	0.997605
_245.1847-8.14	-0.106393	0.471138	0.828035	0.168416	0.260464	0.886137	0.274809	0.0761593	0.908393
_245.1850-7.98	-0.143517	0.724943	0.950708	0.12549	0.758215	0.986629	0.269008	0.511903	0.997605
_246.0508-9.22	0.088408	0.45444	0.824688	-0.0395008	0.736168	0.986629	-0.127909	0.284287	0.997605
_246.1688-9.05	-0.370362	0.228154	0.648665	-0.338631	0.268514	0.887497	0.0317312	0.915587	0.997605
_247.1282-1.52	-0.180779	0.283141	0.704931	-0.195837	0.246603	0.885142	-0.0150576	0.927275	0.997605
_249.1101-8.65	0.0314573	0.947933	0.992863	0.224252	0.642819	0.986629	0.192795	0.689813	0.997605
_249.1465-11.46	-0.289606	0.127804	0.532322	-0.013705	0.940073	0.986629	0.275901	0.145364	0.997605
_249.1472-13.21	-0.461696	0.0270835	0.275182	-0.228281	0.243088	0.883823	0.233415	0.233157	0.997605
_250.1226-9.36	-0.376122	0.0256097	0.267091	-0.219982	0.166692	0.775069	0.15614	0.318179	0.997605
_250.1267-8.07	-0.0743568	0.845801	0.970703	-0.356711	0.357884	0.947841	-0.282354	0.464251	0.997605
_251.1261-11.58	-0.191215	0.311201	0.731138	-0.0375335	0.839628	0.986629	0.153681	0.412675	0.997605
_251.1262-10.97	-0.428412	0.0348117	0.311414	-0.166303	0.38028	0.968948	0.26211	0.175092	0.997605
_252.1560-10.09	-0.44013	0.354593	0.763034	-0.224512	0.632909	0.986629	0.215618	0.646336	0.997605
_252.9041-0.79	-1.00499	0.0173291	0.23195	-0.988977	0.0188543	0.265966	0.0160106	0.966395	0.997605
_252.9439-2.13	0.161829	0.311822	0.731138	0.0691719	0.660744	0.986629	-0.0926574	0.55768	0.997605
_254.0857-7.63	-1.2795	0.0167246	0.23195	-0.809144	0.108291	0.685568	0.470358	0.33586	0.997605
_254.1353-10.95	-0.156165	0.269763	0.686471	-0.201498	0.16021	0.757773	-0.0453331	0.74374	0.997605
_254.2103-11.61	-0.45089	0.135049	0.540192	-0.218381	0.455411	0.986629	0.232509	0.427389	0.997605
_255.0864-7.79	-1.0433	0.00886908	0.183719	-0.476117	0.188202	0.79431	0.567186	0.121516	0.997605
_255.1328-7.20	0.0183488	0.86938	0.976307	-0.115887	0.307878	0.919316	-0.134236	0.240456	0.997605
_256.1548-9.28	-0.188495	0.51272	0.851479	-0.168364	0.558142	0.986629	0.020131	0.943836	0.997605
_256.1757-6.54	-0.0445777	0.674241	0.921761	-0.0863798	0.419374	0.986629	-0.0418021	0.693349	0.997605
_256.1897-10.40	-0.112555	0.701696	0.93235	0.0270962	0.926348	0.986629	0.139652	0.635096	0.997605
_256.1912-11.12	-0.568421	0.194568	0.616342	-0.34477	0.422613	0.986629	0.223651	0.6005	0.997605
_257.0474-10.67	0.537219	0.138074	0.540192	0.20725	0.553969	0.986629	-0.329969	0.350624	0.997605
_257.0607-6.78	0.0161433	0.970905	0.992863	0.258526	0.561529	0.986629	0.242382	0.585948	0.997605
_257.0623-6.89	0.0153583	0.97233	0.992863	0.258526	0.561688	0.986629	0.243167	0.584901	0.997605
_257.0982-7.51	0.0339741	0.881979	0.978907	-0.0296197	0.897005	0.986629	-0.0635938	0.781306	0.997605
_257.1389-11.21	-0.0234718	0.859564	0.971732	-0.062619	0.638069	0.986629	-0.0391472	0.768152	0.997605
_257.1753-14.81	0.209915	0.368214	0.763034	0.596979	0.0190668	0.265966	0.387063	0.108268	0.997605
_258.0417-7.29	-0.201691	0.208366	0.635131	-0.257534	0.11421	0.691137	-0.0558429	0.720578	0.997605
_258.1703-9.58	-0.43134	0.185923	0.609619	-0.265793	0.40596	0.986629	0.165548	0.601987	0.997605
_258.2053-11.12	-0.567661	0.128068	0.532322	-0.402435	0.270903	0.891812	0.165226	0.645281	0.997605
_259.0816-7.65	0.343479	0.0318506	0.297875	-0.0265193	0.856862	0.986629	-0.369998	0.0223112	0.760832
_259.0930-6.69	0.18043	0.219416	0.648151	0.0583722	0.683903	0.986629	-0.122058	0.399241	0.997605
_259.1281-2.95	0.0720223	0.654711	0.913266	0.0732841	0.649106	0.986629	0.00126179	0.993726	0.998538
_259.1292-7.24	1.68562	7.90524e-07	0.00013012	1.72458	6.00909e-07	9.89096e-05	0.0389585	0.850733	0.997605
_261.0412-7.49	-0.21048	0.220513	0.648151	-0.26349	0.13061	0.711866	-0.0530099	0.751596	0.997605
_261.1074-6.67	0.146279	0.377813	0.763034	0.112073	0.496762	0.986629	-0.0342057	0.834453	0.997605
_261.1087-11.11	-0.485958	0.0137335	0.221621	-0.223589	0.216763	0.853568	0.262369	0.151225	0.997605
_261.1431-7.38	-0.240206	0.197648	0.619284	-0.248678	0.183196	0.781313	-0.0084723	0.962647	0.997605
_261.1435-6.94	3.27909	4.94466e-09	1.46203e-06	3.48508	2.21416e-09	1.82226e-06	0.20599	0.448649	0.997605
_261.1436-7.18	-0.54583	0.00206243	0.0547541	-0.29135	0.0642923	0.52661	0.25448	0.101323	0.997605
_262.0912-8.12	-0.492142	0.0488319	0.377489	-0.45304	0.0670147	0.53499	0.0391022	0.866533	0.997605
_262.9745-2.19	0.100607	0.476463	0.832546	0.133597	0.347708	0.947841	0.0329893	0.813912	0.997605
_262.9762-2.37	0.0217052	0.921496	0.985962	-0.140783	0.525638	0.986629	-0.162488	0.464908	0.997605
_263.0363-7.62	-0.240409	0.101966	0.514836	-0.186742	0.195651	0.817363	0.0536675	0.702162	0.997605
_263.0377-7.68	-0.240409	0.106642	0.525559	-0.231316	0.119337	0.697206	0.00909351	0.948965	0.997605
_264.0483-11.19	-0.260191	0.150514	0.556627	-0.160057	0.365516	0.948961	0.100134	0.567858	0.997605
_264.1358-10.09	-0.168175	0.816014	0.970116	-0.192806	0.789723	0.986629	-0.024631	0.972789	0.997605
_265.0441-3.42	0.0491843	0.763675	0.95772	-0.0512839	0.75394	0.986629	-0.100468	0.541189	0.997605
_265.1878-9.70	-0.590489	0.126781	0.532322	-0.653893	0.0937498	0.653865	-0.0634038	0.864219	0.997605
_266.1211-10.06	-0.277295	0.00918445	0.183719	-0.20547	0.0422104	0.445967	0.0718249	0.448181	0.997605
_266.1218-9.08	-0.0930191	0.580323	0.880881	-0.147066	0.385876	0.977156	-0.0540472	0.747123	0.997605
_266.1224-0.87	0.0199893	0.875316	0.978621	-0.0792528	0.536508	0.986629	-0.0992422	0.440694	0.997605
_266.1227-1.08	0.0197917	0.821593	0.970116	-0.0749018	0.399092	0.986629	-0.0946935	0.28999	0.997605
_268.1366-7.54	1.02066	0.0244882	0.261738	0.0685037	0.868338	0.986629	-0.952153	0.0339246	0.760832
_269.1365-10.99	-0.136327	0.389072	0.772105	-0.0668288	0.669724	0.986629	0.0694986	0.657441	0.997605
_270.1908-7.66	-0.388159	0.471663	0.828035	-0.961376	0.0880226	0.624505	-0.573217	0.292976	0.997605
_270.2068-11.62	-0.467224	0.219168	0.648151	-0.23575	0.526947	0.986629	0.231474	0.534364	0.997605
_272.2208-11.61	-0.452141	0.1325	0.53984	-0.286045	0.32959	0.94129	0.166096	0.566945	0.997605
_273.0703-9.24	0.170601	0.267888	0.686471	-0.0120313	0.936326	0.986629	-0.182632	0.237057	0.997605
_275.2318-10.09	-0.587589	0.120085	0.532322	-0.280812	0.442372	0.986629	0.306777	0.402295	0.997605
_276.0482-6.19	0.0509796	0.638967	0.912803	-0.0451159	0.677748	0.986629	-0.0960956	0.381249	0.997605
_277.2001-11.93	-0.295134	0.223066	0.648665	-0.306513	0.206649	0.843074	-0.0113787	0.961509	0.997605
_280.0651-7.79	-0.0129128	0.961562	0.992863	-0.303907	0.267333	0.887497	-0.290994	0.287326	0.997605
_280.1381-1.29	0.163071	0.544858	0.864568	0.226665	0.402857	0.986629	0.0635935	0.812307	0.997605
_280.1384-7.33	0.0948958	0.303913	0.721378	-0.0948403	0.304185	0.918048	-0.189736	0.0508179	0.820061
_282.1902-7.90	-0.234192	0.141685	0.542358	-0.322538	0.0498617	0.471583	-0.088346	0.566466	0.997605
_283.0452-6.66	0.0694153	0.512447	0.851479	0.0210025	0.841802	0.986629	-0.0484128	0.64648	0.997605
_284.2065-8.09	-0.243562	0.130135	0.535506	-0.203455	0.200661	0.829871	0.0401075	0.795183	0.997605
_285.0610-7.54	0.213422	0.28087	0.702603	-0.17753	0.36667	0.948961	-0.390953	0.0588682	0.847745
_288.2523-12.39	0.352012	0.136097	0.540192	0.29183	0.211033	0.843074	-0.0601825	0.790972	0.997605
_288.2883-12.57	0.515849	0.277579	0.700759	0.747513	0.12374	0.699751	0.231665	0.619921	0.997605
_288.2885-12.12	-0.158361	0.59681	0.889809	0.202403	0.500323	0.986629	0.360764	0.23765	0.997605
_288.2885-12.37	-0.0645482	0.848454	0.970703	0.291641	0.393854	0.983895	0.356189	0.300738	0.997605
_289.2480-10.61	-0.246403	0.314795	0.735228	-0.116651	0.629342	0.986629	0.129753	0.591729	0.997605
_290.8585-0.80	0.245694	0.638468	0.912803	0.341292	0.515519	0.986629	0.095597	0.854461	0.997605
_290.8730-1.82	0.0137408	0.897768	0.978907	-0.17849	0.111027	0.685568	-0.192231	0.088267	0.975626
_291.0688-11.84	1.71827	0.00072739	0.0285068	1.70925	0.00076011	0.0260654	-0.00901465	0.982382	0.997605
_291.1192-11.00	-0.384682	0.118828	0.532322	-0.186246	0.434889	0.986629	0.198436	0.406117	0.997605
_292.9272-0.63	0.440086	0.311641	0.731138	0.150323	0.725364	0.986629	-0.289764	0.500859	0.997605
_293.0486-10.18	0.347847	0.111154	0.532322	0.4428	0.0480913	0.465339	0.0949532	0.649937	0.997605
_293.0522-6.16	-0.0765102	0.74384	0.951039	0.156259	0.507098	0.986629	0.232769	0.327631	0.997605
_293.0522-6.54	-0.119593	0.580032	0.880881	0.224957	0.304529	0.918048	0.34455	0.124695	0.997605
_293.0523-6.39	-0.132254	0.546134	0.864568	0.223894	0.312654	0.919316	0.356148	0.117721	0.997605
_293.1731-9.75	-0.065453	0.851171	0.970703	-0.0734524	0.833261	0.986629	-0.00799941	0.981694	0.997605
_294.2265-11.93	0.0354006	0.87305	0.977578	0.00259881	0.990637	0.994696	-0.0328018	0.882291	0.997605
_297.0846-6.33	-0.0846179	0.924895	0.985995	-0.0565467	0.949765	0.986629	0.0280713	0.975048	0.997605
_297.0906-7.63	0.770259	0.387879	0.772105	1.12908	0.212357	0.843074	0.358823	0.684374	0.997605
_298.1288-9.87	0.095041	0.410572	0.793592	0.0908382	0.431096	0.986629	-0.00420288	0.970614	0.997605
_299.0766-8.24	0.147508	0.15097	0.556627	0.137173	0.179613	0.778006	-0.0103356	0.916799	0.997605
_299.0770-8.14	0.131663	0.214644	0.64237	0.121327	0.250909	0.886137	-0.0103356	0.920215	0.997605
_299.0778-8.08	0.147508	0.15097	0.556627	0.137173	0.179613	0.778006	-0.0103356	0.916799	0.997605
_299.1053-8.46	-0.12828	0.40581	0.789555	0.0351977	0.817514	0.986629	0.163477	0.293072	0.997605
_300.0094-9.25	-0.48128	0.057066	0.411976	-0.326144	0.182077	0.781313	0.155136	0.515262	0.997605
_300.1340-10.61	-0.12354	0.651252	0.912803	-0.0235678	0.931037	0.986629	0.0999719	0.714175	0.997605
_300.2014-8.11	-1.19461	1.45913e-05	0.00150108	-1.197	1.4279e-05	0.0016788	-0.00239098	0.989922	0.997605
_301.0619-10.00	-0.319619	0.228247	0.648665	-0.246331	0.348059	0.947841	0.0732884	0.776974	0.997605
_304.0808-10.07	-0.228917	0.693359	0.93235	-0.65989	0.265111	0.887497	-0.430973	0.46104	0.997605
_304.2833-12.46	0.0697054	0.77356	0.963147	-0.0549954	0.820322	0.986629	-0.124701	0.607918	0.997605
_305.0872-10.01	-0.26256	0.233371	0.648665	-0.203709	0.350347	0.947841	0.0588512	0.784286	0.997605
_306.1897-10.54	0.156138	0.328533	0.736737	-0.214073	0.186705	0.792054	-0.370212	0.0306495	0.760832
_306.2625-11.69	-0.890757	0.009292	0.183719	-0.0939311	0.755905	0.986629	0.796826	0.0174304	0.733624
_309.2039-11.87	0.111516	0.643535	0.912803	0.0823145	0.732212	0.986629	-0.0292012	0.903204	0.997605
_311.1857-11.48	0.0340786	0.818103	0.970116	-0.0516489	0.727742	0.986629	-0.0857275	0.564859	0.997605
_312.2156-10.63	0.544732	0.0335355	0.306664	0.840027	0.00267339	0.0687562	0.295295	0.222692	0.997605
_313.0924-8.97	-0.37909	0.205166	0.630045	0.0984561	0.735275	0.986629	0.477546	0.116229	0.997605
_313.1233-9.03	-0.116629	0.601291	0.891498	0.0428207	0.847215	0.986629	0.15945	0.476845	0.997605
_313.1442-11.63	0.203166	0.193065	0.615862	-0.186001	0.231182	0.868781	-0.389167	0.0200635	0.733624
_314.9049-0.70	-0.785582	0.457714	0.826093	-0.817692	0.439914	0.986629	-0.0321104	0.975542	0.997605
_315.0685-6.95	0.402657	0.121147	0.532322	0.225036	0.372281	0.957461	-0.177621	0.478941	0.997605
_315.1573-11.62	0.123667	0.469844	0.828035	-0.212605	0.222182	0.862529	-0.336272	0.0626989	0.86002
_316.2469-13.82	-0.101588	0.594298	0.887672	-0.0450536	0.812513	0.986629	0.0565347	0.76612	0.997605
_317.1241-8.11	0.183105	0.23791	0.648665	-0.00716385	0.962227	0.988131	-0.190269	0.220939	0.997605
_317.1250-7.28	-0.18545	0.327795	0.736737	-0.181735	0.337255	0.947308	0.00371545	0.984084	0.997605
_317.1331-10.13	1.12691	0.0680285	0.4479	-0.365403	0.532196	0.986629	-1.49231	0.0201501	0.733624
_317.9516-1.27	0.00886461	0.956899	0.992863	-0.123566	0.455769	0.986629	-0.13243	0.424774	0.997605
_321.1942-9.43	-0.802151	0.125336	0.532322	-0.738145	0.155832	0.745638	0.0640057	0.898437	0.997605
_322.1848-10.54	0.135469	0.682474	0.926859	-0.210189	0.527343	0.986629	-0.345658	0.304366	0.997605
_324.2172-11.07	0.343064	0.345187	0.756402	0.393393	0.281416	0.89708	0.0503287	0.888115	0.997605
_325.1278-8.94	0.502352	0.0131839	0.217007	0.51342	0.0116478	0.191724	0.0110684	0.951154	0.997605
_325.1291-9.42	-0.133901	0.429272	0.810299	-0.180151	0.291847	0.909812	-0.0462504	0.782739	0.997605
_325.1293-9.75	-0.0897386	0.809176	0.970116	-0.129417	0.727938	0.986629	-0.0396782	0.914896	0.997605
_325.1294-10.05	-0.0330004	0.868647	0.976307	-0.0994773	0.619509	0.986629	-0.0664769	0.739406	0.997605
_325.2013-11.87	0.132898	0.557477	0.867304	0.133653	0.555269	0.986629	0.000755034	0.997324	0.998538
_326.2313-11.07	0.351272	0.371882	0.763034	0.385641	0.328322	0.94129	0.0343687	0.929379	0.997605
_327.2153-11.87	0.133993	0.613248	0.896985	0.0721292	0.784873	0.986629	-0.0618639	0.814823	0.997605
_329.1755-11.06	0.408496	0.0607499	0.430797	0.0118885	0.953569	0.986629	-0.396608	0.067719	0.906941
_330.2258-11.48	-0.0237633	0.857266	0.971732	-0.159526	0.238802	0.877679	-0.135763	0.31283	0.997605
_332.7979-0.87	-0.547721	0.236429	0.648665	-0.562641	0.224529	0.863493	-0.0149197	0.973609	0.997605
_335.1244-10.74	-0.368588	0.0866309	0.471236	-0.081699	0.689404	0.986629	0.286889	0.173593	0.997605
_335.1820-11.49	0.0733901	0.614886	0.896985	0.038557	0.79086	0.986629	-0.0348331	0.810611	0.997605
_336.8870-0.76	-0.116061	0.923666	0.985962	1.47867	0.234083	0.872803	1.59473	0.201187	0.997605
_337.1967-11.53	-0.0062396	0.969994	0.992863	-0.0258559	0.876184	0.986629	-0.0196164	0.905885	0.997605
_339.0307-7.40	-0.200246	0.178283	0.603815	-0.272459	0.074214	0.570823	-0.0722136	0.617446	0.997605
_344.2424-11.87	0.116132	0.681355	0.926859	0.0688913	0.807182	0.986629	-0.0472409	0.867011	0.997605
_345.1922-9.94	0.216083	0.540904	0.863988	0.511666	0.159719	0.757773	0.295584	0.405635	0.997605
_345.1927-9.85	0.206674	0.53435	0.863988	0.454009	0.183224	0.781313	0.247335	0.458436	0.997605
_347.1132-9.78	-0.141693	0.65035	0.912803	-0.0968662	0.756192	0.986629	0.0448272	0.885594	0.997605
_349.1975-11.87	0.129897	0.549501	0.864702	0.0352082	0.870362	0.986629	-0.0946892	0.661674	0.997605
_353.2688-14.88	-0.162704	0.395364	0.780298	-0.0139152	0.941296	0.986629	0.148789	0.436052	0.997605
_357.1564-9.09	0.65846	0.0399394	0.335409	-0.0209126	0.943767	0.986629	-0.679373	0.0348338	0.760832
_357.1570-9.68	0.597727	0.065181	0.443461	-0.0600699	0.843712	0.986629	-0.657797	0.0448892	0.80392
_358.2063-7.73	-0.0765607	0.614138	0.896985	-0.099441	0.513877	0.986629	-0.0228803	0.879735	0.997605
_359.1075-11.74	0.16863	0.283514	0.704931	0.0168063	0.913108	0.986629	-0.151824	0.332398	0.997605
_361.2062-10.26	0.304417	0.407099	0.790195	0.633943	0.0965681	0.658438	0.329526	0.370512	0.997605
_363.1019-8.05	-0.0604346	0.798321	0.969053	0.0919074	0.698022	0.986629	0.152342	0.522101	0.997605
_369.1204-8.07	-0.350032	0.137766	0.540192	-0.424297	0.0769993	0.586764	-0.0742645	0.743525	0.997605
_369.1870-11.08	-0.45811	0.103284	0.518312	-0.243798	0.369706	0.953819	0.214312	0.428883	0.997605
_373.1127-8.32	-0.00810171	0.964299	0.992863	0.097105	0.593522	0.986629	0.105207	0.563427	0.997605
_386.2286-10.23	0.192367	0.548016	0.864568	0.476911	0.148986	0.740136	0.284543	0.377839	0.997605
_387.0646-10.52	-0.1806	0.237287	0.648665	-0.153197	0.312768	0.919316	0.0274031	0.854154	0.997605
_387.1316-8.36	0.836303	0.0925936	0.491642	0.000991037	0.998325	0.998325	-0.835312	0.0929438	0.980677
_387.1917-11.08	-0.0538009	0.87244	0.977578	-0.0305085	0.927432	0.986629	0.0232924	0.944561	0.997605
_387.2389-11.19	-0.174866	0.742088	0.951039	-0.256508	0.630047	0.986629	-0.0816428	0.877702	0.997605
_387.2390-11.08	-0.259326	0.642249	0.912803	-0.422603	0.451893	0.986629	-0.163278	0.769382	0.997605
_401.0867-11.23	-0.099031	0.459581	0.827648	-0.0161895	0.902845	0.986629	0.0828416	0.534956	0.997605
_411.1283-9.38	0.0576501	0.668862	0.919911	0.130731	0.338528	0.947647	0.0730812	0.588426	0.997605
_548.8520-0.63	-0.769089	0.350375	0.760841	1.1617	0.166399	0.775069	1.93079	0.0292018	0.760832
_616.8400-0.65	-0.512777	0.44431	0.817488	-0.432451	0.517593	0.986629	0.0803265	0.903635	0.997605
_71.0130-1.14	0.108349	0.437717	0.812358	-0.0755445	0.586369	0.986629	-0.183893	0.196456	0.997605
_72.0813-1.13	0.0523198	0.628099	0.90848	0.0549485	0.611087	0.986629	0.00262874	0.9805	0.997605
_73.0287-2.33	0.670026	0.0853905	0.471236	0.643372	0.097265	0.658438	-0.0266542	0.942406	0.997605
_74.0240-1.44	0.0873605	0.493352	0.845894	0.166776	0.200529	0.829871	0.0794159	0.53289	0.997605
_77.0384-7.68	-0.227524	0.161624	0.566029	-0.0238197	0.879346	0.986629	0.203705	0.20709	0.997605
_77.0386-8.15	-0.678729	0.016195	0.23195	-0.109343	0.667168	0.986629	0.569386	0.0380007	0.760832
_77.0387-6.18	0.0309085	0.747507	0.95232	0.0469069	0.62599	0.986629	0.0159984	0.86748	0.997605
_78.9524-0.70	-0.14641	0.304153	0.721378	-0.326169	0.0321031	0.382911	-0.179759	0.211311	0.997605
_78.9583-11.84	-0.0887548	0.791966	0.969053	-0.49824	0.153203	0.741683	-0.409486	0.235006	0.997605
_79.0544-6.17	0.050846	0.607497	0.896226	0.0536575	0.587983	0.986629	0.00281154	0.977233	0.997605
_79.9562-1.37	-0.487686	0.16134	0.566029	-0.842094	0.0228249	0.298172	-0.354408	0.300848	0.997605
_79.9562-7.41	-0.210897	0.1515	0.556627	-0.269415	0.0729472	0.566373	-0.0585177	0.680389	0.997605
_85.0287-0.92	0.347021	0.275083	0.696595	0.238249	0.448569	0.986629	-0.108772	0.727224	0.997605
_89.5069-8.97	-0.545198	0.15774	0.564436	0.0863451	0.816683	0.986629	0.631543	0.105724	0.997605
_91.0538-9.02	-0.202177	0.149768	0.556627	-0.043155	0.749929	0.986629	0.159022	0.250656	0.997605
_91.0542-6.17	0.0817934	0.424562	0.805103	0.0513015	0.614023	0.986629	-0.0304919	0.763679	0.997605
_91.0543-9.70	0.120223	0.385129	0.769324	0.039031	0.775324	0.986629	-0.081192	0.554616	0.997605
_92.0247-2.08	-0.0234449	0.895823	0.978907	-0.0852729	0.63517	0.986629	-0.061828	0.730338	0.997605
_98.9485-1.02	-0.83873	0.112466	0.532322	0.658567	0.204987	0.843074	1.4973	0.00902845	0.693024
',4'-DIHYDROXYACETOPHENONE_151.0396-9.94	-0.525343	0.020211	0.244613	-0.340649	0.11191	0.685568	0.184694	0.37355	0.997605
2-AMINO-2-METHYLPROPANOATE_104.0707-0.81	0.0748634	0.778077	0.965964	-0.121071	0.649303	0.986629	-0.195935	0.464448	0.997605
2-HYDROXYBUTYRIC ACID_103.0395-2.36	0.0556982	0.891643	0.978907	-0.2057	0.61638	0.986629	-0.261398	0.5255	0.997605
2-hydroxyglutarate_147.0295-1.57	0.0319638	0.844036	0.970703	-0.132655	0.419402	0.986629	-0.164619	0.319329	0.997605
2-Hydroxyphenylalanine_182.0806-3.40	0.0415367	0.742038	0.951039	0.0791782	0.532459	0.986629	0.0376415	0.765404	0.997605
2,3-dihydroxyisovalerate_133.0503-1.48	0.0883577	0.70562	0.93235	0.0959374	0.681834	0.986629	0.00757973	0.974083	0.997605
2,6-DIHYDROXYPYRIDINE_128.0350-1.86	-0.0246068	0.813016	0.970116	0.0397872	0.702579	0.986629	0.064394	0.538294	0.997605
3-(4-HYDROXYPHENYL)PYRUVATE_163.0385-7.74	-1.60973	0.0161368	0.23195	-1.0978	0.0836244	0.609052	0.511937	0.40008	0.997605
3-METHYGLUTARIC ACID_129.0544-7.05	-0.226981	0.294004	0.713763	-0.233082	0.281727	0.89708	-0.00610034	0.977046	0.997605
4-AMINOBENZOATE_136.0399-8.02	-0.467658	0.0190557	0.244613	-0.463951	0.0198556	0.272352	0.00370709	0.983575	0.997605
4-GUANIDINOBUTANOATE_146.0919-1.63	-0.140146	0.372234	0.763034	-0.112481	0.471658	0.986629	0.0276656	0.85825	0.997605
4-HYDROXY-2-QUINOLINECARBOXYLIC ACID_190.0493-7.75	-0.0283205	0.929209	0.988681	-0.0779061	0.807107	0.986629	-0.0495856	0.876426	0.997605
4-HYDROXY-L-PHENYLGLYCINE_168.0649-0.91	-0.0232293	0.893981	0.978907	0.0264767	0.879278	0.986629	0.049706	0.775765	0.997605
4-IMIDAZOLEACETIC ACID_127.0500-0.98	0.0790013	0.497946	0.848478	0.0854718	0.464039	0.986629	0.00647056	0.955367	0.997605
4-METHYL-2-OXO-PENTANOIC ACID_129.0555-7.37	-0.345386	0.166506	0.575777	-0.588157	0.0260546	0.329891	-0.242771	0.322513	0.997605
5-HYDROXY-L-TRYPTOPHAN_219.0768-6.64	0.0390141	0.744191	0.951039	0.052191	0.662938	0.986629	0.0131769	0.912094	0.997605
5-HYDROXY-L-TRYPTOPHAN_221.0913-6.59	0.0110245	0.933431	0.988692	0.0531838	0.687806	0.986629	0.0421592	0.749816	0.997605
5-HYDROXY-L-TRYPTOPHAN_221.0914-6.84	-0.0437961	0.738753	0.951039	0.0486243	0.711309	0.986629	0.0924204	0.484563	0.997605
5-OXO-D-PROLINE_152.0311-1.86	-0.00690914	0.947936	0.992863	-0.0433078	0.683197	0.986629	-0.0363986	0.731374	0.997605
6-CARBOXYHEXANOATE_183.0619-8.06	-0.0840514	0.729006	0.950827	0.0480673	0.84272	0.986629	0.132119	0.587228	0.997605
ADENINE_134.0469-1.53	0.00401367	0.991816	0.996595	0.483036	0.229203	0.865294	0.479022	0.2329	0.997605
ADENINE_136.0614-1.50	-0.0186347	0.965444	0.992863	0.472243	0.282313	0.89708	0.490878	0.264531	0.997605
ADENOSINE_302.0652-5.79	0.740723	0.0318397	0.297875	0.532632	0.108794	0.685568	-0.208091	0.514591	0.997605
ALANINE/SARCOSINE_90.0552-0.73	0.146531	0.323985	0.736737	0.131667	0.373898	0.958622	-0.0148646	0.918902	0.997605
ALDOPENTOSE_149.0451-0.86	-0.110097	0.37718	0.763034	-0.199951	0.119672	0.697206	-0.0898539	0.469014	0.997605
ALPHA-KETOGLUTARIC ACID_145.0137-1.26	-0.168279	0.237624	0.648665	-0.212603	0.141288	0.731318	-0.0443242	0.75013	0.997605
ARABINOSE_195.0504-0.75	0.0925361	0.483092	0.84056	-0.0822613	0.532223	0.986629	-0.174797	0.194859	0.997605
ASCORBIC ACID-2H_173.0086-0.98	0.424881	0.188014	0.609619	0.228339	0.46948	0.986629	-0.196542	0.532555	0.997605
ASCORBIC ACID_175.0243-1.09	-0.158759	0.366349	0.763034	-0.121688	0.486066	0.986629	0.0370706	0.830627	0.997605
ASPARTATE_134.0445-0.73	-0.092381	0.705777	0.93235	0.257884	0.300103	0.918048	0.350265	0.165836	0.997605
BETAINE_140.0677-0.84	0.032025	0.742237	0.951039	-0.0647191	0.508794	0.986629	-0.0967442	0.327902	0.997605
C12H22O11-DISACCHARIDE-(6C/6C; GLC-GLC/GLC-FRC/GAL-GLC)_341.1075-0.85	0.13915	0.570151	0.875437	0.146521	0.55015	0.986629	0.0073717	0.975862	0.997605
C5-SUGAR ALCOHOL_175.0574-0.75	-0.11844	0.471231	0.828035	-0.347098	0.0474536	0.465339	-0.228658	0.174575	0.997605
CHOLINE_104.1071-0.87	0.214485	0.504744	0.851238	0.00675992	0.983092	0.991525	-0.207725	0.518059	0.997605
CITRAMALATE_147.0294-2.29	-0.0736215	0.646533	0.912803	-0.237295	0.152893	0.741683	-0.163674	0.314988	0.997605
CITRULLINE_159.0758-0.78	-0.15063	0.247624	0.663826	-0.333867	0.0180013	0.259914	-0.183236	0.164221	0.997605
CREATINE PHOSPHATE_194.0318-0.72	-0.0617336	0.616904	0.897018	0.100654	0.41814	0.986629	0.162388	0.199564	0.997605
CREATINE_132.0765-1.02	-0.184012	0.366628	0.763034	-0.173409	0.394123	0.983895	0.0106032	0.957896	0.997605
CYCLO-PROLYLGLYCINE_155.0810-4.37	0.0256529	0.772833	0.963147	0.0477338	0.592527	0.986629	0.0220809	0.803692	0.997605
D-(+)-CELLOBIOSE_377.0849-0.85	0.491086	0.1979	0.619284	0.286637	0.443454	0.986629	-0.204449	0.582685	0.997605
D-(+)-GALACTURONIC ACID_175.0230-0.77	-0.226936	0.0728211	0.468887	-0.40565	0.00371856	0.0850104	-0.178715	0.149037	0.997605
D-FRUCTOSE_219.0258-0.75	-0.182248	0.204149	0.630045	-0.0246514	0.859682	0.986629	0.157596	0.268756	0.997605
D-GLUCONATE_177.0400-0.85	-0.0968797	0.580787	0.880881	-0.191581	0.282255	0.89708	-0.0947015	0.589232	0.997605
D-GLUCONATE_177.0400-0.90	-0.0407681	0.880365	0.978907	0.158397	0.560943	0.986629	0.199165	0.466282	0.997605
D-PANTOTHENIC ACID_218.1027-6.58	0.0576824	0.556771	0.867304	0.0322686	0.741288	0.986629	-0.0254138	0.794703	0.997605
D-TRYPTOPHAN_203.0822-7.68	-0.00277105	0.982777	0.992863	-0.0157304	0.902489	0.986629	-0.0129594	0.919595	0.997605
FORMYL-L-METHIONYL PEPTIDE_176.0381-6.92	0.18882	0.162427	0.56643	0.0826919	0.529063	0.986629	-0.106128	0.421301	0.997605
GENTIOBIOSE_360.1486-0.87	0.840398	0.259136	0.674903	0.401598	0.583093	0.986629	-0.4388	0.549113	0.997605
GLU-THR_249.1070-1.03	0.413443	0.0150271	0.229024	0.487522	0.00559442	0.109624	0.074079	0.628032	0.997605
GLUCOSE/FRUCTOSE_215.0322-0.75	-0.0700141	0.641679	0.912803	-0.0023589	0.987442	0.994694	0.0676552	0.652862	0.997605
GLUCOSE/FRUCTOSE_217.0309-0.76	-0.0876201	0.568557	0.874621	-0.0238782	0.87585	0.986629	0.0637419	0.677456	0.997605
GLUCOSE/FRUCTOSE_225.0611-0.76	0.102347	0.694689	0.93235	-0.268471	0.310874	0.919316	-0.370818	0.16835	0.997605
GLYCERALDEHYDE_135.0296-0.79	0.296349	0.0811012	0.46913	0.0365823	0.820044	0.986629	-0.259766	0.121729	0.997605
Glycerophosphocholine_258.1091-0.76	1.09608	0.0790398	0.46913	0.558584	0.351131	0.947841	-0.537499	0.369065	0.997605
GUANINE_152.0558-1.53	-0.753391	0.0140859	0.222937	-0.86995	0.00593988	0.113686	-0.116559	0.671773	0.997605
GUANOSINE_282.0835-6.17	1.24251	6.10119e-05	0.00358663	1.19672	8.86716e-05	0.0056136	-0.0457879	0.839401	0.997605
GUANOSINE_318.0602-6.12	1.24945	0.000109468	0.00600614	1.1979	0.000163974	0.0075953	-0.0515567	0.830635	0.997605
HYPOXANTHINE_135.0308-2.06	0.190069	0.138956	0.540192	0.201482	0.118444	0.697206	0.0114129	0.92633	0.997605
HYPOXANTHINE_137.0454-2.06	0.154459	0.18317	0.609619	0.144073	0.212565	0.843074	-0.0103856	0.926362	0.997605
HYPOXANTHINE_159.0274-2.06	0.0581091	0.526977	0.863765	0.0365117	0.689719	0.986629	-0.0215973	0.81297	0.997605
HYPOXANTHINE_171.0072-2.11	0.216643	0.0791835	0.46913	0.173713	0.151396	0.741661	-0.0429301	0.713452	0.997605
INOSINE_267.0724-6.09	1.9575	3.87299e-05	0.00266135	1.81642	8.24898e-05	0.0056136	-0.141083	0.67927	0.997605
INOSINE_267.0725-6.04	1.96494	3.88047e-05	0.00266135	1.82664	8.11693e-05	0.0056136	-0.138302	0.686392	0.997605
ISOCITRIC ACID_191.0192-1.18	0.0404687	0.847632	0.970703	-0.43138	0.0554314	0.492604	-0.471848	0.0383758	0.760832
Isocytosine_112.0506-1.65	1.33288	0.000833685	0.0305971	1.42573	0.000470439	0.0193586	0.0928488	0.773329	0.997605
ISOLEUCINE_132.1016-2.25	0.0657363	0.482665	0.84056	0.0495825	0.59505	0.986629	-0.0161537	0.861895	0.997605
L-ARGININE_175.1184-0.72	1.4181	0.000174205	0.00796504	1.42526	0.000166118	0.0075953	0.00716196	0.980088	0.997605
L-ASPARTATE_156.0262-0.72	-0.323803	0.113211	0.532322	0.0245538	0.899956	0.986629	0.348357	0.0905016	0.975626
L-CARNITINE_162.1120-0.97	0.381242	0.247422	0.663826	-0.922788	0.0110311	0.185277	-1.30403	0.000992718	0.272336
L-GLUTAMIC ACID_146.0455-0.76	1.04274	0.0804285	0.46913	1.69004	0.00849776	0.148801	0.647296	0.261898	0.997605
L-GLUTAMIC ACID_148.0600-0.77	0.728612	0.0774832	0.468887	1.40194	0.0024986	0.0663338	0.673324	0.100144	0.997605
L-HISTIDINE_154.0618-0.71	0.103578	0.457662	0.826093	0.00752806	0.956522	0.986629	-0.0960499	0.4904	0.997605
L-HISTIDINE_156.0763-0.71	0.0304173	0.820455	0.970116	0.0142579	0.915215	0.986629	-0.0161594	0.903965	0.997605
L-HISTIDINE_178.0580-0.72	0.0550784	0.737056	0.951039	-0.00613212	0.970121	0.988131	-0.0612105	0.70918	0.997605
L-ISOLEUCINE_130.0870-2.25	0.117113	0.299432	0.718138	0.11594	0.304116	0.918048	-0.00117295	0.991544	0.997605
L-ISOLEUCINE_154.0836-2.26	0.137939	0.263695	0.684609	0.0752003	0.535899	0.986629	-0.0627389	0.604788	0.997605
L-KYNURENINE_209.0915-6.41	-0.147843	0.766874	0.95772	-0.238785	0.632921	0.986629	-0.0909429	0.855154	0.997605
L-LYSINE_130.0859-0.62	0.0195704	0.94961	0.992863	0.00772377	0.9801	0.991525	-0.0118466	0.969483	0.997605
L-LYSINE_130.0860-0.72	0.008028	0.976317	0.992863	-0.0103846	0.969368	0.988131	-0.0184126	0.945719	0.997605
L-LYSINE_147.1123-0.63	-0.00735831	0.981811	0.992863	0.00194567	0.99519	0.996401	0.00930398	0.977002	0.997605
L-LYSINE_147.1123-0.72	-0.00630834	0.984103	0.992863	-0.0267512	0.93267	0.986629	-0.0204428	0.94852	0.997605
L-LYSINE_169.0942-0.67	0.0511235	0.859165	0.971732	-0.0553082	0.847787	0.986629	-0.106432	0.712349	0.997605
L-METHIONINE_148.0433-1.46	0.222552	0.181378	0.609619	0.22891	0.169983	0.776665	0.00635841	0.968533	0.997605
L-METHIONINE_172.0396-1.44	0.228334	0.160463	0.566029	0.175266	0.274487	0.89708	-0.0530676	0.735785	0.997605
L-ORNITHINE_133.0967-0.62	-0.783632	0.0256381	0.267091	-0.379434	0.247367	0.885142	0.404198	0.219293	0.997605
L-PHENYLALANINE_149.0593-6.18	0.0613805	0.498983	0.848478	0.0577206	0.52453	0.986629	-0.00365988	0.967578	0.997605
L-PHENYLALANINE_164.0713-6.18	0.067637	0.461394	0.828035	0.0703723	0.443836	0.986629	0.00273538	0.976002	0.997605
L-PHENYLALANINE_166.0857-6.18	0.0531948	0.542017	0.863988	0.057609	0.509505	0.986629	0.00441427	0.959374	0.997605
L-PIPECOLIC ACID_130.0860-1.26	-0.0890612	0.489085	0.842085	-0.134581	0.301068	0.918048	-0.04552	0.721969	0.997605
L-PIPECOLIC ACID_130.0860-1.34	-0.0813227	0.709489	0.934255	-0.115434	0.597864	0.986629	-0.0341111	0.87557	0.997605
L-PROLINE_116.0705-0.89	0.54484	0.296366	0.715276	0.808574	0.129595	0.711848	0.263734	0.607851	0.997605
L-PROLINE_138.0525-0.86	0.488674	0.371132	0.763034	0.834309	0.136804	0.721729	0.345635	0.52405	0.997605
L-TRYPTOPHAN_188.0701-7.68	-0.00360569	0.976249	0.992863	0.0411582	0.734509	0.986629	0.0447638	0.712348	0.997605
L-TRYPTOPHAN_205.0966-7.68	0.0157272	0.899257	0.978907	0.0384292	0.757396	0.986629	0.0227019	0.855043	0.997605
L-TYROSINE_165.0538-3.40	0.0331407	0.794988	0.969053	0.0752	0.557432	0.986629	0.0420593	0.741763	0.997605
L-TYROSINE_180.0661-3.40	0.0867915	0.531655	0.863988	0.0955322	0.491794	0.986629	0.00874068	0.949421	0.997605
L-TYROSINE_204.0625-3.40	0.0897156	0.559832	0.869323	0.0513894	0.737342	0.986629	-0.0383262	0.802319	0.997605
L-VALINE_116.0713-1.16	0.0832392	0.42207	0.80242	0.0531922	0.605462	0.986629	-0.0300469	0.769713	0.997605
Leu Pro_229.1538-7.27	0.29179	0.3254	0.736737	0.583513	0.0606754	0.512804	0.291724	0.325505	0.997605
LEUCINE_130.0869-2.54	0.068928	0.471201	0.828035	0.0391454	0.680486	0.986629	-0.0297825	0.753743	0.997605
LEUCINE_132.1016-2.48	0.106133	0.370211	0.763034	0.0253424	0.828271	0.986629	-0.0807903	0.49256	0.997605
LEUCINE_132.1016-2.55	0.018816	0.826596	0.970252	0.0175901	0.837714	0.986629	-0.00122591	0.988602	0.997605
MALATE_157.0107-1.07	0.465641	0.0547029	0.401968	0.157772	0.489685	0.986629	-0.307868	0.187717	0.997605
Methionine Sulfoxide_166.0526-0.78	0.0704533	0.644256	0.912803	0.0483754	0.750712	0.986629	-0.0220779	0.88455	0.997605
N-ACETYL-DL-GLUTAMIC ACID_188.0558-2.25	0.0431459	0.851437	0.970703	0.0336099	0.883978	0.986629	-0.009536	0.966963	0.997605
N-ACETYL-DL-GLUTAMIC ACID_190.0701-2.25	-0.0491733	0.80689	0.970116	-0.0729327	0.717291	0.986629	-0.0237594	0.905905	0.997605
N-ACETYL-DL-SERINE_148.0600-1.09	-0.0580858	0.736986	0.951039	-0.00652072	0.969865	0.988131	0.0515651	0.765495	0.997605
N-ACETYL-L-ALANINE_132.0653-2.28	0.0464738	0.661064	0.918231	0.166903	0.129741	0.711848	0.120429	0.264999	0.997605
N-ACETYL-L-ALANINE_154.0472-2.28	0.0288583	0.831707	0.970252	-0.00882468	0.948148	0.986629	-0.037683	0.78152	0.997605
N-ACETYL-L-ASPARTIC ACID_174.0402-1.60	-0.119744	0.411845	0.79379	-0.0333564	0.81717	0.986629	0.086388	0.551519	0.997605
N-ACETYL-L-LEUCINE_156.1015-8.38	-0.289638	0.0427943	0.35005	-0.230893	0.0976057	0.658438	0.0587455	0.65873	0.997605
N-ACETYL-L-LEUCINE_172.0974-8.28	0.376714	0.241626	0.651994	1.2763	0.000966012	0.0318011	0.899587	0.011071	0.693024
N-ACETYL-L-LEUCINE_174.1120-8.32	0.36438	0.250865	0.667875	1.24021	0.00109893	0.0347853	0.875835	0.0120011	0.693024
N-ACETYL-L-LEUCINE_196.0945-8.32	0.397748	0.232322	0.648665	1.09833	0.00385193	0.0856795	0.700577	0.045001	0.80392
N-ACETYLNEURAMINATE_310.1120-0.82	0.206449	0.371035	0.763034	0.169559	0.460444	0.986629	-0.0368894	0.871228	0.997605
N-ACETYLPUTRESCINE_131.1175-1.14	-0.043945	0.797726	0.969053	-0.055559	0.746092	0.986629	-0.0116141	0.945938	0.997605
N-BOC-L-Alanine_188.0924-9.14	0.170282	0.111457	0.532322	0.0267031	0.79399	0.986629	-0.143579	0.174076	0.997605
N-BOC-L-Alanine_212.0896-9.12	-0.100576	0.565017	0.872437	-0.311549	0.0890479	0.626379	-0.210973	0.236539	0.997605
N-METHYL-L-HISTIDINE_170.0914-0.74	-0.129486	0.696431	0.93235	-0.739145	0.0390176	0.428248	-0.609659	0.0814876	0.944567
N6-(DELTA2-ISOPENTENYL)-ADENINE_202.1079-8.49	-0.191582	0.348221	0.758163	-0.121283	0.548849	0.986629	0.0702986	0.727109	0.997605
NICOTINATE_122.0244-1.39	0.0152504	0.909122	0.980201	0.06035	0.652595	0.986629	0.0450995	0.736157	0.997605
NICOTINATE_124.0393-1.40	-0.000555063	0.996595	0.996595	0.0578791	0.657426	0.986629	0.0584342	0.654375	0.997605
NORLEUCINE_154.0836-2.55	0.0788607	0.488501	0.842085	0.0155786	0.890252	0.986629	-0.0632821	0.577145	0.997605
OROTATE_155.0093-1.19	0.3799	0.10852	0.528471	0.536399	0.0295685	0.357866	0.156499	0.491976	0.997605
PANTOTHENIC ACID_220.1171-6.57	0.0229685	0.790076	0.969053	-0.0295114	0.73253	0.986629	-0.0524799	0.545167	0.997605
PANTOTHENIC ACID_242.0996-6.57	-0.0125953	0.900404	0.978907	-0.0551808	0.585406	0.986629	-0.0425855	0.673096	0.997605
PHENETHYLAMINE_105.0700-7.21	-0.11199	0.734936	0.951039	-0.165251	0.618217	0.986629	-0.0532611	0.871876	0.997605
PHENETHYLAMINE_122.0963-7.21	-0.0812698	0.796717	0.969053	-0.178506	0.573268	0.986629	-0.0972367	0.758045	0.997605
Phenylalanine-HCOOH_120.0806-6.18	0.0551822	0.540163	0.863988	0.0602669	0.50404	0.986629	0.0050847	0.954684	0.997605
PHOSPHOCHOLINE_184.0728-0.73	0.465132	0.0263452	0.271026	0.730548	0.00157981	0.0464352	0.265416	0.17896	0.997605
PYRIDOXAMINE_213.0854-0.63	0.0353292	0.933064	0.988692	0.0767303	0.855324	0.986629	0.041401	0.921598	0.997605
PYRIDOXINE_170.0805-2.92	0.00449023	0.985624	0.992863	-0.0557837	0.823034	0.986629	-0.0602739	0.809082	0.997605
QUINATE_175.0596-0.94	0.505379	0.0429587	0.35005	0.193602	0.408746	0.986629	-0.311777	0.191654	0.997605
QUINATE_191.0555-0.83	-1.25174	0.0814516	0.46913	-0.454055	0.507363	0.986629	0.79769	0.251687	0.997605
Stachydrine_144.1015-1.06	-0.227916	0.431092	0.811183	-0.600973	0.0504245	0.471583	-0.373058	0.205593	0.997605
SUCCINATE_101.0235-2.34	0.669783	0.0908308	0.488586	0.638278	0.105514	0.685283	-0.031505	0.933203	0.997605
SUCCINATE_117.0190-2.31	1.17625	0.21689	0.646742	1.67243	0.0871264	0.623522	0.496183	0.594158	0.997605
SUCCINATE_139.0015-2.36	0.502003	0.120465	0.532322	0.508821	0.115915	0.696338	0.0068181	0.982415	0.997605
SUCCINATE_139.0021-2.26	0.509804	0.121105	0.532322	0.504781	0.12451	0.699751	-0.00502279	0.987267	0.997605
SUCCINATE_141.0156-2.32	0.71522	0.0938926	0.492189	0.677668	0.110707	0.685568	-0.0375522	0.926231	0.997605
SUCCINATE_99.0083-2.33	0.407934	0.1133	0.532322	0.362542	0.155556	0.745638	-0.0453925	0.853722	0.997605
THEOBROMINE_181.0714-6.99	0.788633	0.12234	0.532322	0.56011	0.262523	0.887497	-0.228524	0.641314	0.997605
THYMINE_127.0500-3.34	0.00594883	0.952074	0.992863	0.000957764	0.992279	0.994696	-0.00499106	0.959782	0.997605
TRIGONELLINE_138.0545-0.95	0.605279	0.00425633	0.103028	0.0236272	0.896423	0.986629	-0.581652	0.0055526	0.693024
TRYPTAMINE_144.0805-8.17	-0.38172	0.0820836	0.46913	-0.0448279	0.829249	0.986629	0.336892	0.120621	0.997605
URACIL_111.0197-1.38	0.150724	0.486507	0.842085	0.151497	0.484314	0.986629	0.000772653	0.997129	0.998538
URACIL_113.0346-1.43	0.135944	0.508781	0.851479	0.102908	0.615776	0.986629	-0.0330363	0.871491	0.997605
URATE_169.0348-1.88	-0.076467	0.909997	0.980201	-1.63299	0.0273778	0.336298	-1.55652	0.0341691	0.760832
URIDINE_243.0615-2.89	0.98627	0.00152913	0.0437839	1.12581	0.000516062	0.0200224	0.139544	0.588966	0.997605
URIDINE_245.0762-2.89	0.953467	0.00121184	0.0415561	1.0522	0.000535229	0.0200224	0.0987321	0.683088	0.997605
UROCANATE_121.0393-2.92	-0.827012	0.128834	0.532816	-0.321725	0.540468	0.986629	0.505287	0.341049	0.997605
UROCANATE_137.0352-1.99	-0.358642	0.155227	0.562784	-0.00981355	0.967813	0.988131	0.348828	0.166047	0.997605
UROCANATE_139.0498-1.99	-0.450267	0.0870327	0.471236	-0.0741138	0.766654	0.986629	0.376153	0.146622	0.997605
UROCANATE_139.0498-2.91	-0.807502	0.119808	0.532322	-0.349039	0.485996	0.986629	0.458463	0.36312	0.997605
XANTHINE_151.0257-2.53	1.60969	5.32938e-09	1.46203e-06	1.51891	1.13686e-08	3.1188e-06	-0.0907835	0.497923	0.997605
XANTHINE_153.0400-2.52	1.85061	3.74818e-09	1.46203e-06	1.82686	4.44257e-09	1.82812e-06	-0.0237544	0.873124	0.997605
XANTHOSINE_283.0676-6.51	0.189819	0.501309	0.849202	0.130982	0.641228	0.986629	-0.0588368	0.833688	0.997605

## Sheet: Table S4
Table S4	Table containing p-values and fold changes of metabolites in E. cloacae outer membrane from the MNV, PBS, and AgNp conditions (n=4) found by untargeted metabolomics.
Putative Molecule Annotation	MNV vs AgNp			MNV vs PBS			AgNp vs PBS
	log2FC	P.Value	Adjusted p-value (FDR)	log2FC	P.Value	Adjusted p-value (FDR)	log2FC	P.Value	Adjusted p-value (FDR)
(R)-MALATE_115.0034-1.08	-0.0805641	0.731753	0.999998	0.00415024	0.985882	0.996248	0.0847143	0.718566	0.999969
(R)-MALATE_133.0143-1.09	-0.0119557	0.95513	0.999998	0.0837727	0.694178	0.975925	0.0957284	0.65348	0.999969
(R, R)-TARTARIC ACID_149.0084-0.8"	0.0294141	0.915456	0.999998	-0.135835	0.625354	0.972872	-0.165249	0.553301	0.999969
(R, R)-TARTARIC ACID_186.9655-0.71"	-0.297336	0.160808	0.984119	-0.289462	0.171438	0.803873	0.00787415	0.969316	0.999969
(S)-DIHYDROOROTATE_157.0251-1.21	-0.36365	0.254646	0.984119	0.0725997	0.816139	0.987775	0.43625	0.175903	0.999969
(S)-LACTATE_201.0376-1.26	0.571121	0.227217	0.984119	0.91383	0.0624927	0.782117	0.342709	0.46138	0.999969
_100.0399-1.28	0.0521414	0.859723	0.999998	-0.0779997	0.791634	0.987775	-0.130141	0.660059	0.999969
_100.0758-5.95	0.101957	0.521973	0.999998	-0.0722659	0.648768	0.975925	-0.174223	0.280364	0.999969
_100.0759-0.79	0.221291	0.262721	0.984119	0.00564524	0.976692	0.996248	-0.215646	0.274571	0.999969
_100.076-1.13	0.418915	0.478474	0.999998	0.236456	0.68733	0.975925	-0.182459	0.755853	0.999969
_100.9967-2.33	0.0804303	0.760341	0.999998	0.219498	0.410033	0.9207	0.139067	0.599093	0.999969
_101.0235-1.51	0.192047	0.582963	0.999998	0.119415	0.731958	0.987775	-0.0726325	0.834755	0.999969
_101.0237-8.5	-0.0412263	0.767135	0.999998	-0.077842	0.577575	0.967941	-0.0366157	0.792479	0.999969
_101.024-1.51	-0.183584	0.418468	0.996352	-0.369774	0.114841	0.782117	-0.18619	0.412045	0.999969
_101.0352-1.4	-0.0553001	0.779725	0.999998	0.016667	0.932739	0.992732	0.0719671	0.71614	0.999969
_101.0603-7.01	-0.263988	0.0898638	0.984119	-0.164077	0.277027	0.868325	0.0999112	0.502463	0.999969
_101.0603-7.09	-0.258524	0.0931883	0.984119	-0.16387	0.273191	0.864733	0.0946541	0.520944	0.999969
_101.5279-0.59	-0.220206	0.216739	0.984119	-0.209612	0.238515	0.839298	0.0105938	0.951311	0.999969
_102.0273-1.62	-0.288904	0.141542	0.984119	-0.370689	0.0651746	0.782117	-0.0817848	0.666359	0.999969
_102.0552-1.04	0.0116607	0.944159	0.999998	-0.080259	0.631098	0.972926	-0.0919197	0.582831	0.999969
_102.0552-1.4	-0.0651625	0.78702	0.999998	-0.200829	0.410059	0.9207	-0.135667	0.575398	0.999969
_102.0556-0.79	0.402504	0.250758	0.984119	0.0661495	0.846871	0.987775	-0.336354	0.333844	0.999969
_102.0557-1.66	0.136803	0.435893	0.999998	-0.046986	0.787043	0.987775	-0.183789	0.299271	0.999969
_102.0557-1.97	0.145488	0.244666	0.984119	0.109383	0.376859	0.911356	-0.0361048	0.767761	0.999969
_102.0916-1.34	0.285357	0.306739	0.984119	-0.205456	0.45784	0.936287	-0.490813	0.0890789	0.999969
_102.5357-0.6	-0.248862	0.119975	0.984119	-0.263757	0.101042	0.782117	-0.014895	0.922593	0.999969
_103.0392-1.02	-0.146395	0.443895	0.999998	-0.193821	0.314417	0.888833	-0.0474263	0.802316	0.999969
_103.0392-3.14	-0.0825321	0.700674	0.999998	-0.193831	0.372146	0.911356	-0.111299	0.604946	0.999969
_103.0396-1.82	0.00871263	0.954766	0.999998	0.0329769	0.830133	0.987775	0.0242643	0.874528	0.999969
_103.5207-1.2	0.321703	0.0820366	0.984119	0.352756	0.0590221	0.782117	0.0310527	0.859397	0.999969
_104.0345-1.59	-0.285599	0.377956	0.984119	-0.115108	0.719248	0.983325	0.170491	0.595433	0.999969
_104.1073-1.02	0.204431	0.418157	0.996352	0.203981	0.419159	0.926153	-0.000449885	0.998562	0.999969
_104.5235-0.6	-0.0754096	0.649604	0.999998	-0.112203	0.50093	0.955509	-0.0367936	0.824093	0.999969
_104.9666-0.6	-0.284259	0.0917947	0.984119	-0.0256676	0.872766	0.987775	0.258592	0.122003	0.999969
_105.0035-0.6	-0.134792	0.427705	0.998854	-0.256731	0.141657	0.782117	-0.121939	0.472183	0.999969
_105.0182-1.05	0.0734125	0.855839	0.999998	0.282524	0.487916	0.952313	0.209111	0.606302	0.999969
_105.053-1.44	-0.306794	0.654477	0.999998	-0.122705	0.857517	0.987775	0.184089	0.787808	0.999969
_105.0549-1.79	-0.0299516	0.863559	0.999998	0.0231903	0.89413	0.987775	0.053142	0.760704	0.999969
_105.9632-0.6	-0.527806	0.0268461	0.984119	-0.223609	0.31397	0.888833	0.304197	0.176996	0.999969
_106.0042-0.6	-0.138269	0.429711	0.998854	-0.261665	0.145701	0.782117	-0.123395	0.480001	0.999969
_106.0078-0.58	-0.0442395	0.800196	0.999998	-0.304872	0.0965788	0.782117	-0.260633	0.150287	0.999969
_106.0499-1.1	-0.000875961	0.99879	0.999998	-0.0228754	0.968416	0.996248	-0.0219994	0.969625	0.999969
_106.9507-0.67	0.0563848	0.864677	0.999998	-0.0573139	0.862472	0.987775	-0.113699	0.731511	0.999969
_106.9634-0.6	-0.239264	0.113881	0.984119	-0.277439	0.0706546	0.782117	-0.0381746	0.792175	0.999969
_107.001-0.6	-0.157635	0.356234	0.984119	-0.232264	0.181322	0.804836	-0.0746289	0.658567	0.999969
_107.0357-6.22	-0.214189	0.655933	0.999998	-0.0894986	0.85189	0.987775	0.12469	0.794886	0.999969
_107.0705-8.86	0.208427	0.220198	0.984119	-0.227293	0.183336	0.808036	-0.43572	0.0175465	0.999969
_108.0199-6.15	-0.22542	0.4459	0.999998	-0.0696341	0.812135	0.987775	0.155786	0.596377	0.999969
_108.02-6.24	-0.330995	0.312022	0.984119	-0.29558	0.3649	0.911356	0.0354151	0.912305	0.999969
_108.0201-1.53	-0.0757866	0.68285	0.999998	-0.108406	0.560131	0.965357	-0.0326191	0.860075	0.999969
_108.0201-2.48	0.139605	0.694314	0.999998	-0.1389	0.695772	0.975925	-0.278504	0.436696	0.999969
_108.9017-0.73	0.241339	0.484423	0.999998	0.0691196	0.840034	0.987775	-0.17222	0.616325	0.999969
_108.9488-0.67	0.0980469	0.790674	0.999998	-0.0884228	0.810767	0.987775	-0.18647	0.614834	0.999969
_108.9884-0.61	-0.165776	0.308844	0.984119	-0.247083	0.137506	0.782117	-0.0813066	0.61279	0.999969
_109.0287-1.86	-0.289748	0.646545	0.999998	-0.19096	0.761999	0.987775	0.098787	0.875356	0.999969
_110.0243-2.9	-0.676708	0.263202	0.984119	-0.251809	0.671299	0.975925	0.424899	0.476509	0.999969
_110.0603-1.49	0.0667851	0.789508	0.999998	-0.193065	0.444448	0.936287	-0.25985	0.307318	0.999969
_110.8984-1.39	-0.0540364	0.811969	0.999998	-0.0724761	0.749871	0.987775	-0.0184398	0.935243	0.999969
_110.8986-0.72	0.227488	0.49287	0.999998	0.0967102	0.769124	0.987775	-0.130777	0.691796	0.999969
_110.9907-0.8	-0.0389412	0.921219	0.999998	-0.453479	0.260096	0.858974	-0.414538	0.301525	0.999969
_111.0083-1.08	0.0219302	0.909698	0.999998	-0.0136105	0.943874	0.992821	-0.0355407	0.854215	0.999969
_111.0086-1.94	0.357425	0.576088	0.999998	0.964215	0.144317	0.782117	0.60679	0.347426	0.999969
_111.0086-6	-0.216447	0.276298	0.984119	-0.144489	0.462245	0.937623	0.0719586	0.712306	0.999969
_111.0198-2.87	-0.456727	0.314069	0.984119	-0.0821388	0.853831	0.987775	0.374588	0.406281	0.999969
_111.0814-7.89	0.030212	0.906024	0.999998	-0.089436	0.727232	0.986619	-0.119648	0.641321	0.999969
_111.0919-6.48	-0.0269116	0.930121	0.999998	-0.393234	0.212574	0.82131	-0.366323	0.243895	0.999969
_112.0136-1.53	0.363749	0.726334	0.999998	-0.203817	0.84429	0.987775	-0.567566	0.586136	0.999969
_112.0164-1.42	-0.154009	0.324517	0.984119	-0.0516236	0.737381	0.987775	0.102386	0.508464	0.999969
_112.0401-1.81	0.285825	0.149294	0.984119	0.24945	0.20437	0.814674	-0.0363757	0.849031	0.999969
_112.0402-1.01	0.433513	0.243019	0.984119	0.359131	0.329881	0.89801	-0.0743816	0.837505	0.999969
_112.0505-1.06	-0.200314	0.326955	0.984119	-0.242571	0.238792	0.839298	-0.0422568	0.833521	0.999969
_112.0507-1.76	-0.46167	0.268229	0.984119	-0.163419	0.689584	0.975925	0.298251	0.468906	0.999969
_112.0759-0.98	0.133055	0.453934	0.999998	0.285197	0.120507	0.782117	0.152141	0.393252	0.999969
_112.0869-1.76	0.181028	0.64801	0.999998	-0.0626065	0.874143	0.987775	-0.243634	0.540142	0.999969
_112.9366-1.08	0.0246948	0.906983	0.999998	-0.052681	0.803322	0.987775	-0.0773757	0.714863	0.999969
_112.9373-1.84	0.558234	0.098311	0.984119	0.476377	0.153137	0.783955	-0.0818577	0.799259	0.999969
_113.0233-1.34	0.0880812	0.744635	0.999998	-0.00183351	0.99458	0.998977	-0.0899147	0.73953	0.999969
_113.0236-0.81	-0.187522	0.384354	0.984119	-0.339574	0.12579	0.782117	-0.152052	0.478592	0.999969
_113.0237-1.34	-0.145994	0.349736	0.984119	-0.0667773	0.665035	0.975925	0.0792168	0.607994	0.999969
_113.0347-2.89	-0.764533	0.240014	0.984119	-0.253117	0.690947	0.975925	0.511416	0.425734	0.999969
_113.0605-7.86	0.693148	0.108796	0.984119	-0.170643	0.680201	0.975925	-0.863791	0.0507757	0.999969
_113.0711-1.34	-0.030719	0.961117	0.999998	0.388163	0.540554	0.955509	0.418882	0.509449	0.999969
_113.0712-0.93	-0.13017	0.775708	0.999998	-0.158689	0.728518	0.987775	-0.0285187	0.950159	0.999969
_113.0712-1.03	-0.0287983	0.86971	0.999998	-0.175607	0.325304	0.892354	-0.146808	0.408523	0.999969
_114.0195-1.46	-0.15176	0.587918	0.999998	-0.250177	0.375891	0.911356	-0.0984174	0.724498	0.999969
_114.0269-1.53	-0.208507	0.288742	0.984119	0.119502	0.537783	0.955509	0.328009	0.104384	0.999969
_114.0273-4.81	0.149498	0.409923	0.994282	-0.136935	0.449516	0.936287	-0.286433	0.125489	0.999969
_114.0314-1.43	-0.17063	0.343038	0.984119	0.00972048	0.956232	0.996126	0.180351	0.317129	0.999969
_114.0316-2.88	-0.709107	0.253604	0.984119	-0.186483	0.759017	0.987775	0.522624	0.395219	0.999969
_114.0551-1.94	-0.183982	0.442134	0.999998	0.0211837	0.928752	0.992732	0.205166	0.392577	0.999969
_114.0558-7.05	0.204118	0.580956	0.999998	0.201466	0.585827	0.968732	-0.00265197	0.994247	0.999969
_114.0915-7.11	0.0154292	0.925533	0.999998	-0.158338	0.345047	0.910529	-0.173767	0.301601	0.999969
_114.4785-0.6	-0.239644	0.140124	0.984119	-0.236609	0.144844	0.782117	0.00303511	0.9845	0.999969
_114.4975-0.6	-0.209113	0.176995	0.984119	-0.383144	0.020489	0.782117	-0.17403	0.256608	0.999969
_115.0146-0.79	0.0803606	0.706826	0.999998	0.291321	0.185254	0.809351	0.21096	0.330389	0.999969
_115.0205-1.23	0.120923	0.463589	0.999998	0.190247	0.255264	0.857175	0.0693246	0.672383	0.999969
_115.0287-1.24	0.118763	0.590972	0.999998	0.35507	0.121817	0.782117	0.236307	0.291974	0.999969
_115.0391-2.93	-0.632032	0.127019	0.984119	-0.271354	0.498073	0.955509	0.360678	0.370743	0.999969
_115.0756-7.43	0.117755	0.587948	0.999998	-0.33057	0.141326	0.782117	-0.448325	0.0526672	0.999969
_115.0869-1.04	-0.0393548	0.896154	0.999998	-0.382246	0.217156	0.829776	-0.342891	0.265819	0.999969
_116.0344-1.55	-0.0553918	0.873494	0.999998	-0.106117	0.76062	0.987775	-0.0507255	0.884064	0.999969
_116.035-0.87	0.0423166	0.863798	0.999998	-0.186459	0.453996	0.936287	-0.228775	0.360607	0.999969
_116.0351-1.7	-0.0458244	0.871205	0.999998	0.0416616	0.882807	0.987775	0.087486	0.757209	0.999969
_116.0819-1.02	-0.318317	0.629267	0.999998	-0.241958	0.713178	0.981946	0.0763582	0.90745	0.999969
_116.1072-8.38	0.029153	0.871088	0.999998	-0.245017	0.185989	0.811073	-0.27417	0.141832	0.999969
_116.5286-2.27	-0.194925	0.664768	0.999998	0.207814	0.644237	0.975925	0.402739	0.375683	0.999969
_117.0292-1.12	-0.835501	0.155302	0.984119	-0.327952	0.565338	0.966557	0.507549	0.377395	0.999969
_117.054-2.33	0.147211	0.564234	0.999998	0.223594	0.38476	0.912253	0.076383	0.763836	0.999969
_117.0549-1.02	-0.0296973	0.885214	0.999998	0.0702783	0.733062	0.987775	0.0999757	0.628272	0.999969
_117.0549-1.42	-0.12152	0.345259	0.984119	-0.270938	0.0465742	0.782117	-0.149418	0.249528	0.999969
_117.0551-0.82	-0.282519	0.0837274	0.984119	-0.288808	0.0777233	0.782117	-0.00628929	0.967594	0.999969
_117.0553-6.02	0.0563791	0.877373	0.999998	-0.0518024	0.887251	0.987775	-0.108181	0.767428	0.999969
_117.0557-6.19	0.0447898	0.897494	0.999998	-0.0265578	0.939099	0.992821	-0.0713476	0.837476	0.999969
_117.0558-5.88	0.0359734	0.902603	0.999998	-0.148562	0.614789	0.972872	-0.184536	0.532887	0.999969
_117.0561-7.68	-0.12979	0.637577	0.999998	-0.0629822	0.818645	0.987775	0.0668077	0.80786	0.999969
_117.0679-0.88	0.0573576	0.88701	0.999998	0.0839591	0.835306	0.987775	0.0266015	0.947444	0.999969
_117.0912-6.39	-0.0161881	0.918826	0.999998	-0.411785	0.0190072	0.782117	-0.395597	0.0233126	0.999969
_117.1023-0.8	0.139109	0.314488	0.984119	-0.0283941	0.834547	0.987775	-0.167503	0.229441	0.999969
_117.1024-0.9	0.328124	0.38258	0.984119	0.153492	0.679776	0.975925	-0.174632	0.638923	0.999969
_118.0507-1.04	0.0891944	0.804907	0.999998	0.0696796	0.846927	0.987775	-0.0195147	0.956858	0.999969
_118.0863-2.32	0.370618	0.313169	0.984119	0.0499601	0.889928	0.987775	-0.320658	0.380745	0.999969
_118.0863-4.1	0.00153061	0.993797	0.999998	-0.00059533	0.997587	0.999246	-0.00212594	0.991384	0.999969
_118.1224-6.28	-0.467218	0.205187	0.984119	0.248298	0.492036	0.955201	0.715516	0.0609273	0.999969
_119.0141-0.6	-0.181955	0.39956	0.988613	-0.311647	0.15851	0.788084	-0.129691	0.545756	0.999969
_119.0161-0.91	0.137961	0.524366	0.999998	0.095846	0.657098	0.975925	-0.0421154	0.844914	0.999969
_119.0163-1.59	-0.227375	0.364636	0.984119	-0.380808	0.138527	0.782117	-0.153432	0.537512	0.999969
_119.0173-1.21	0.510394	0.134207	0.984119	0.776674	0.0294898	0.782117	0.26628	0.421324	0.999969
_119.034-0.77	-0.254266	0.185991	0.984119	-0.162078	0.390633	0.913614	0.0921875	0.6223	0.999969
_119.0351-1.27	0.101821	0.767745	0.999998	0.0836251	0.808259	0.987775	-0.0181957	0.957848	0.999969
_119.0703-4.18	-0.00357167	0.980781	0.999998	-0.102924	0.491217	0.95455	-0.0993523	0.506139	0.999969
_119.0828-0.82	0.362573	0.339125	0.984119	0.0374592	0.920061	0.991277	-0.325114	0.389894	0.999969
_119.0829-1.13	-0.0141071	0.941116	0.999998	-0.0184227	0.923156	0.991392	-0.00431562	0.98197	0.999969
_119.9468-0.77	-0.240621	0.298995	0.984119	-0.240358	0.299502	0.878469	0.000262358	0.999079	0.999969
_120.013-1.23	0.154652	0.828548	0.999998	-0.0264134	0.970471	0.996248	-0.181065	0.799902	0.999969
_120.0177-1.06	0.00319871	0.996095	0.999998	-0.975789	0.150207	0.783955	-0.978988	0.148968	0.999969
_120.021-2.35	-0.212327	0.194002	0.984119	-0.187316	0.248821	0.853487	0.0250111	0.874769	0.999969
_120.0383-1.2	0.0938157	0.767425	0.999998	0.0272577	0.931427	0.992732	-0.066558	0.833684	0.999969
_120.0383-1.42	0.0926702	0.786321	0.999998	0.062257	0.855385	0.987775	-0.0304132	0.929025	0.999969
_120.0656-1.63	0.330396	0.228317	0.984119	0.28825	0.290359	0.869545	-0.042146	0.874746	0.999969
_120.0901-0.81	0.390008	0.288076	0.984119	0.0329133	0.927128	0.992732	-0.357095	0.329176	0.999969
_120.0902-1.13	0.00896862	0.965056	0.999998	0.00341641	0.986685	0.996248	-0.00555221	0.978363	0.999969
_120.1019-0.77	-0.311376	0.440404	0.999998	-0.26738	0.506488	0.955509	0.0439957	0.912295	0.999969
_120.5395-6.82	-0.18053	0.294859	0.984119	-0.364768	0.0447843	0.782117	-0.184238	0.285429	0.999969
_120.9278-0.68	0.270492	0.522357	0.999998	-0.0674384	0.872424	0.987775	-0.33793	0.426018	0.999969
_120.9662-0.71	-0.258753	0.158594	0.984119	-0.163169	0.363982	0.911356	0.0955843	0.591346	0.999969
_120.9808-0.6	-0.0985966	0.520261	0.999998	-0.197944	0.20632	0.815814	-0.0993477	0.517134	0.999969
_121.0076-1.39	0.341325	0.247421	0.984119	-0.296489	0.312292	0.887016	-0.637814	0.0402551	0.999969
_121.0649-7.72	0.0307948	0.818738	0.999998	0.0364592	0.786221	0.987775	0.0056644	0.966346	0.999969
_121.0721-0.76	-0.319534	0.345792	0.984119	-0.335325	0.323233	0.891566	-0.0157907	0.96225	0.999969
_122.027-3.23	0.263091	0.415599	0.995764	0.394742	0.228454	0.839298	0.131651	0.681105	0.999969
_122.0582-4.93	0.0680656	0.603041	0.999998	-0.202873	0.134594	0.782117	-0.270939	0.0520321	0.999969
_122.0712-1.44	0.123493	0.778702	0.999998	0.168007	0.702571	0.975925	0.0445144	0.91922	0.999969
_122.9245-0.68	0.289729	0.648297	0.999998	0.0964437	0.878925	0.987775	-0.193285	0.760431	0.999969
_123.0141-0.6	-0.0892784	0.582061	0.999998	-0.232645	0.163691	0.798751	-0.143367	0.380741	0.999969
_123.045-7.56	0.453611	0.394732	0.988613	0.95153	0.0863068	0.782117	0.497919	0.351439	0.999969
_123.0917-6.18	0.510034	0.226625	0.984119	0.296847	0.474138	0.946273	-0.213187	0.605653	0.999969
_124.0148-2.09	0.000424059	0.997329	0.999998	0.0145701	0.908454	0.988731	0.0141461	0.911106	0.999969
_124.0149-2	0.0416708	0.754968	0.999998	0.0558169	0.676331	0.975925	0.0141461	0.915496	0.999969
_124.0401-1.43	0.0857734	0.750901	0.999998	-0.159889	0.55574	0.963772	-0.245663	0.369248	0.999969
_124.0402-2.77	0.0689517	0.759295	0.999998	0.416329	0.0795281	0.782117	0.347377	0.137205	0.999969
_124.0402-7.42	-0.0375936	0.86608	0.999998	0.401259	0.087486	0.782117	0.438853	0.064086	0.999969
_124.0475-6.81	-0.240759	0.130957	0.984119	-0.148144	0.340787	0.904789	0.0926153	0.547599	0.999969
_124.9911-0.74	-0.204358	0.404533	0.992838	-0.108136	0.65633	0.975925	0.0962218	0.691924	0.999969
_125.0115-0.6	-0.076297	0.649818	0.999998	-0.21993	0.201991	0.814674	-0.143633	0.397007	0.999969
_125.0234-6.24	-0.0946124	0.646457	0.999998	-0.12562	0.543646	0.957415	-0.0310077	0.880111	0.999969
_125.024-1.59	-0.301138	0.220113	0.984119	-0.327953	0.183811	0.808592	-0.0268156	0.910716	0.999969
_125.0354-3.98	0.119696	0.558605	0.999998	0.182227	0.376933	0.911356	0.0625311	0.758908	0.999969
_126.0072-6.34	0.115849	0.54359	0.999998	-0.0860617	0.650883	0.975925	-0.20191	0.295999	0.999969
_126.0547-1.21	-0.163248	0.660916	0.999998	0.02945	0.936719	0.992732	0.192698	0.605091	0.999969
_126.055-4.11	-0.116411	0.700229	0.999998	-0.0648814	0.829788	0.987775	0.0515292	0.864393	0.999969
_126.055-7.46	-0.0549854	0.718247	0.999998	0.147581	0.339567	0.904403	0.202566	0.195981	0.999969
_126.0551-1.38	-0.00919483	0.9847	0.999998	-0.0577473	0.90416	0.987775	-0.0485525	0.919357	0.999969
_126.0559-2.21	0.0550881	0.87129	0.999998	0.815877	0.0278921	0.782117	0.760789	0.0383381	0.999969
_126.0913-1.33	0.391849	0.210086	0.984119	0.347933	0.263037	0.858974	-0.0439159	0.885182	0.999969
_126.9357-1.44	-0.187724	0.169155	0.984119	-0.137308	0.307203	0.883429	0.0504164	0.703228	0.999969
_126.9975-2.1	-0.0427987	0.879701	0.999998	-0.0680358	0.809985	0.987775	-0.0252371	0.928868	0.999969
_126.9975-3.87	0.151555	0.841129	0.999998	0.637824	0.404368	0.918627	0.48627	0.522843	0.999969
_126.9985-1.17	-0.200132	0.30823	0.984119	-0.281425	0.158936	0.788084	-0.0812931	0.674274	0.999969
_126.999-1.3	1.1656	0.180202	0.984119	1.82399	0.0441676	0.782117	0.658399	0.439277	0.999969
_127.0147-1.28	-0.035601	0.935534	0.999998	0.0185289	0.966419	0.996248	0.0541299	0.902137	0.999969
_127.0498-8.57	-0.0894688	0.561022	0.999998	-0.269645	0.0937733	0.782117	-0.180176	0.250025	0.999969
_127.0502-3.97	0.0951778	0.654925	0.999998	0.172294	0.422158	0.929243	0.0771159	0.716937	0.999969
_127.0502-6.01	-0.449827	0.518841	0.999998	-0.437144	0.53053	0.955509	0.0126831	0.98538	0.999969
_127.0503-6.53	-0.200224	0.318718	0.984119	-0.109479	0.580997	0.968732	0.0907454	0.646769	0.999969
_127.0504-2.06	-0.0268687	0.968046	0.999998	0.304366	0.651159	0.975925	0.331234	0.622902	0.999969
_127.0754-8.06	0.107028	0.592706	0.999998	-0.331807	0.11124	0.782117	-0.438835	0.0409677	0.999969
_127.0764-7.89	0.289483	0.443655	0.999998	-0.237032	0.529107	0.955509	-0.526515	0.173211	0.999969
_127.0863-1.04	-0.137811	0.805988	0.999998	-0.390589	0.489584	0.953601	-0.252778	0.653166	0.999969
_127.0865-1.73	0.0421529	0.937323	0.999998	0.468861	0.388006	0.913614	0.426708	0.431056	0.999969
_127.0866-2.1	0.133302	0.81068	0.999998	0.701055	0.219575	0.832133	0.567753	0.315766	0.999969
_127.982-0.6	-0.241114	0.198183	0.984119	-0.276902	0.142998	0.782117	-0.0357877	0.844156	0.999969
_128.0705-1.06	0.323016	0.472608	0.999998	0.274408	0.540739	0.955509	-0.0486085	0.91316	0.999969
_128.0705-1.18	-0.172662	0.484485	0.999998	-0.0380875	0.876434	0.987775	0.134574	0.584564	0.999969
_128.0765-0.92	-0.345764	0.0422548	0.984119	-0.192215	0.235451	0.839298	0.15355	0.338977	0.999969
_128.0785-8.07	0.00697182	0.972309	0.999998	-0.390301	0.0673143	0.782117	-0.397272	0.0630849	0.999969
_128.107-8.14	0.138614	0.5988	0.999998	-0.0470435	0.857675	0.987775	-0.185657	0.482686	0.999969
_128.107-8.55	0.0151566	0.926181	0.999998	-0.272062	0.111918	0.782117	-0.287219	0.0948835	0.999969
_128.9326-1.46	-0.185535	0.141862	0.984119	-0.126619	0.306439	0.882574	0.0589154	0.629233	0.999969
_128.9594-0.65	0.103411	0.716415	0.999998	-0.144353	0.612886	0.972872	-0.247765	0.389263	0.999969
_129.0192-1.73	-0.0518477	0.617003	0.999998	-0.0635933	0.54051	0.955509	-0.0117456	0.90942	0.999969
_129.0192-2.61	0.460176	0.0178632	0.984119	0.388921	0.0399448	0.782117	-0.071255	0.685413	0.999969
_129.0192-3.25	0.582376	0.204018	0.984119	0.689065	0.13708	0.782117	0.106689	0.810914	0.999969
_129.0315-1.44	-0.0633093	0.764989	0.999998	0.134948	0.526287	0.955509	0.198257	0.355738	0.999969
_129.0536-0.99	0.21162	0.509754	0.999998	-0.271474	0.400031	0.916296	-0.483093	0.144349	0.999969
_129.0542-3.87	0.410648	0.485638	0.999998	-0.327469	0.577007	0.967941	-0.738117	0.218522	0.999969
_129.0543-3.44	-0.230567	0.214775	0.984119	-0.161944	0.377103	0.911356	0.068623	0.705035	0.999969
_129.0546-2.18	-0.464684	0.0994184	0.984119	-0.527989	0.0645629	0.782117	-0.0633047	0.813861	0.999969
_129.0656-0.89	-0.155559	0.381202	0.984119	-0.232566	0.197611	0.814674	-0.0770073	0.661423	0.999969
_129.0657-1.46	0.0220158	0.974735	0.999998	-0.0924026	0.894284	0.987775	-0.114418	0.869323	0.999969
_129.091-8.2	0.10385	0.584463	0.999998	-0.338353	0.0890322	0.782117	-0.442203	0.0313769	0.999969
_129.091-8.37	-0.00218059	0.988087	0.999998	-0.366554	0.0224414	0.782117	-0.364374	0.0231207	0.999969
_129.1019-1.07	0.0360607	0.839496	0.999998	0.0745384	0.676194	0.975925	0.0384777	0.828917	0.999969
_129.1021-1.18	-0.213152	0.187106	0.984119	-0.144528	0.363214	0.911356	0.0686237	0.662374	0.999969
_130.0499-2.25	0.0226381	0.921596	0.999998	-0.0282935	0.902108	0.987775	-0.0509316	0.824874	0.999969
_130.0507-1.5	0.2363	0.364421	0.984119	-0.142527	0.580869	0.968732	-0.378827	0.15475	0.999969
_130.0507-1.95	0.0979974	0.478716	0.999998	0.0872622	0.527439	0.955509	-0.0107352	0.937602	0.999969
_130.058-7.06	-0.354936	0.0443835	0.984119	-0.244526	0.15096	0.783955	0.11041	0.50443	0.999969
_130.0587-6.67	0.223265	0.426359	0.998854	0.181127	0.51714	0.955509	-0.0421379	0.879376	0.999969
_130.065-7.69	-0.450509	0.569126	0.999998	-0.315947	0.688828	0.975925	0.134561	0.864267	0.999969
_130.0862-1.44	-0.24955	0.138612	0.984119	-0.131331	0.422887	0.929458	0.118219	0.469713	0.999969
_130.0974-1.61	-0.268872	0.228061	0.984119	-0.263494	0.237038	0.839298	0.00537814	0.98026	0.999969
_130.1226-9.95	0.0437949	0.805912	0.999998	-0.271069	0.142911	0.782117	-0.314864	0.0927919	0.999969
_130.8782-4.78	-0.136039	0.564753	0.999998	-0.155934	0.51002	0.955509	-0.0198959	0.932503	0.999969
_130.9984-2.06	-0.0924261	0.707014	0.999998	0.0626839	0.798522	0.987775	0.15511	0.530029	0.999969
_131.0338-1.67	-0.00381138	0.978074	0.999998	-0.0450215	0.745897	0.987775	-0.0412102	0.766688	0.999969
_131.0338-3.14	-0.0918831	0.682508	0.999998	-0.180031	0.426688	0.931327	-0.0881477	0.694684	0.999969
_131.0347-1.82	-0.150983	0.262142	0.984119	-0.30006	0.0354351	0.782117	-0.149077	0.267954	0.999969
_131.0459-1.47	0.147593	0.848045	0.999998	0.316326	0.68201	0.975925	0.168734	0.826637	0.999969
_131.049-6.18	-0.249984	0.763949	0.999998	-0.1719	0.836266	0.987775	0.0780834	0.925161	0.999969
_131.0702-7.68	-0.0660722	0.739355	0.999998	-0.16861	0.400846	0.917322	-0.102538	0.606609	0.999969
_131.0712-8.13	-0.0519514	0.791143	0.999998	-0.183525	0.356195	0.911356	-0.131574	0.505232	0.999969
_132.0129-0.87	0.346298	0.319023	0.984119	-0.217812	0.526475	0.955509	-0.56411	0.114149	0.999969
_132.0654-1.94	0.0297434	0.809605	0.999998	-0.0851076	0.493715	0.955509	-0.114851	0.358892	0.999969
_132.0745-8.16	-0.15052	0.355271	0.984119	-0.301663	0.0755599	0.782117	-0.151142	0.353345	0.999969
_132.0747-8.04	-0.217472	0.198021	0.984119	-0.368614	0.0376944	0.782117	-0.151142	0.363847	0.999969
_132.9462-0.76	-0.181621	0.201654	0.984119	-0.126615	0.366402	0.911356	0.0550066	0.691353	0.999969
_132.9674-0.84	-0.153092	0.462558	0.999998	-0.18589	0.374497	0.911356	-0.0327979	0.873803	0.999969
_133.0142-1.33	0.0770461	0.78114	0.999998	0.26616	0.344178	0.910394	0.189114	0.498178	0.999969
_133.0275-0.73	-0.0294443	0.887186	0.999998	0.0151873	0.941653	0.992821	0.0446317	0.829814	0.999969
_133.0331-0.75	-0.493278	0.350161	0.984119	-0.470121	0.372578	0.911356	0.0231568	0.964471	0.999969
_133.0492-1.44	-0.489558	0.108641	0.984119	-0.299636	0.312561	0.887016	0.189922	0.517639	0.999969
_133.0494-2.88	-0.80018	0.231465	0.984119	-0.265438	0.684734	0.975925	0.534742	0.417473	0.999969
_133.0494-6.47	0.176117	0.282412	0.984119	-0.135162	0.405516	0.918627	-0.311279	0.0678155	0.999969
_133.0504-2.27	0.168144	0.75006	0.999998	0.17979	0.733452	0.987775	0.0116463	0.982365	0.999969
_133.0597-1.45	-0.11197	0.751185	0.999998	-0.282419	0.428185	0.931796	-0.170448	0.630123	0.999969
_133.0598-1.4	0.43371	0.363612	0.984119	0.311282	0.511409	0.955509	-0.122427	0.794919	0.999969
_133.0646-10.23	0.00865382	0.965054	0.999998	-0.501393	0.0211965	0.782117	-0.510047	0.0194131	0.999969
_133.0846-7.68	-0.509232	0.178902	0.984119	-0.553351	0.146332	0.782117	-0.0441184	0.904292	0.999969
_133.0858-6.6	-0.264329	0.105132	0.984119	-0.221976	0.167947	0.802385	0.042353	0.785762	0.999969
_133.0858-7.42	0.019598	0.908228	0.999998	-0.366793	0.0448126	0.782117	-0.386391	0.0358339	0.999969
_133.0995-2.54	-0.121527	0.776635	0.999998	-0.120652	0.778197	0.987775	0.000875588	0.998367	0.999969
_133.0996-2.24	-0.246555	0.577986	0.999998	-0.233856	0.597524	0.969059	0.0126985	0.977016	0.999969
_133.9917-0.89	-0.137414	0.347678	0.984119	-0.0703086	0.626933	0.972872	0.0671054	0.642593	0.999969
_134.0087-0.89	0.305953	0.325685	0.984119	-0.220762	0.474641	0.946273	-0.526714	0.10097	0.999969
_134.047-5.75	-0.319644	0.391139	0.988273	0.123306	0.738007	0.987775	0.442949	0.240101	0.999969
_134.0809-0.77	0.0663836	0.80634	0.999998	0.240654	0.380171	0.911356	0.17427	0.522432	0.999969
_134.0809-1.05	0.0581553	0.747807	0.999998	0.0382291	0.832433	0.987775	-0.0199262	0.912134	0.999969
_134.1174-1.3	-0.514074	0.0123638	0.984119	-0.296798	0.120835	0.782117	0.217277	0.246977	0.999969
_134.8652-0.69	-0.244828	0.34337	0.984119	-0.500867	0.0640876	0.782117	-0.256039	0.322431	0.999969
_134.8665-2.13	-0.0173129	0.915321	0.999998	-0.124753	0.448118	0.936287	-0.10744	0.512475	0.999969
_134.8965-2.08	0.194347	0.690601	0.999998	0.225224	0.644914	0.975925	0.0308777	0.949437	0.999969
_134.9433-0.75	-0.189816	0.182481	0.984119	-0.120144	0.389964	0.913614	0.0696715	0.615064	0.999969
_134.9647-0.8	-0.199775	0.333294	0.984119	-0.194822	0.345035	0.910529	0.0049527	0.980543	0.999969
_134.9912-0.6	-0.330096	0.0434412	0.984119	-0.170545	0.27162	0.863114	0.159551	0.30247	0.999969
_135.0095-0.86	-0.38482	0.0857406	0.984119	-0.577583	0.0147153	0.782117	-0.192763	0.370873	0.999969
_135.0118-1.6	-0.144741	0.561885	0.999998	-0.376371	0.144159	0.782117	-0.23163	0.357645	0.999969
_135.0426-0.72	-0.203591	0.445791	0.999998	-0.0640733	0.808632	0.987775	0.139518	0.599348	0.999969
_135.0439-9.22	0.0631605	0.719113	0.999998	-0.307751	0.0948175	0.782117	-0.370911	0.0484921	0.999969
_135.0652-1.43	-0.0270755	0.877906	0.999998	-0.103155	0.560543	0.965401	-0.0760796	0.666878	0.999969
_135.0652-2.27	0.103824	0.596587	0.999998	0.00319101	0.986956	0.996248	-0.100633	0.607812	0.999969
_135.0653-1.36	-0.221217	0.325632	0.984119	-0.303045	0.184366	0.808592	-0.0818274	0.712129	0.999969
_135.0655-1.01	-0.0589942	0.763013	0.999998	0.0429384	0.82616	0.987775	0.101933	0.603522	0.999969
_136.0221-0.87	0.262813	0.460789	0.999998	-0.152525	0.666633	0.975925	-0.415338	0.250346	0.999969
_136.0614-5.74	-0.437687	0.302205	0.984119	0.169068	0.685502	0.975925	0.606755	0.159458	0.999969
_136.0615-1.65	-0.0839344	0.852012	0.999998	0.0490731	0.913112	0.989535	0.133008	0.767729	0.999969
_136.0754-1.89	-0.300649	0.054009	0.984119	-0.218941	0.148357	0.782303	0.081708	0.577611	0.999969
_136.9834-0.61	-0.216369	0.111368	0.984119	-0.217639	0.10946	0.782117	-0.00126985	0.992198	0.999969
_136.9912-0.87	-0.131077	0.636756	0.999998	0.130787	0.637494	0.975925	0.261864	0.351004	0.999969
_137.0266-1.59	-0.250487	0.337505	0.984119	-0.419214	0.118334	0.782117	-0.168727	0.514547	0.999969
_137.0456-6.04	-0.583706	0.405753	0.992838	-0.298992	0.667404	0.975925	0.284715	0.682306	0.999969
_137.097-9.47	-0.153298	0.342841	0.984119	-0.425697	0.0160562	0.782117	-0.2724	0.102535	0.999969
_137.9873-0.72	0.0690657	0.719624	0.999998	-0.043451	0.821091	0.987775	-0.112517	0.560154	0.999969
_137.9874-0.79	0.0506033	0.919559	0.999998	-0.429947	0.396807	0.913614	-0.48055	0.345098	0.999969
_138.0547-4.62	-0.162911	0.522426	0.999998	-0.153796	0.545648	0.957566	0.0091151	0.971245	0.999969
_138.0548-6.3	-0.379749	0.048629	0.984119	-0.316168	0.0939988	0.782117	0.0635816	0.72379	0.999969
_138.056-8.95	0.205315	0.447604	0.999998	0.724848	0.0150477	0.782117	0.519533	0.0675562	0.999969
_138.0912-6.65	-0.207068	0.522199	0.999998	-0.151196	0.639172	0.975925	0.0558722	0.86199	0.999969
_138.0912-6.88	-0.0197926	0.936373	0.999998	0.144567	0.562129	0.966259	0.16436	0.510594	0.999969
_138.0912-6.96	-0.122257	0.697228	0.999998	-0.0382518	0.90288	0.987775	0.0840057	0.788921	0.999969
_138.0912-7.5	-0.0153684	0.954015	0.999998	-0.047831	0.85764	0.987775	-0.0324626	0.903073	0.999969
_138.0993-8.82	-0.391577	0.0717295	0.984119	-0.441847	0.0451357	0.782117	-0.0502701	0.806586	0.999969
_138.9145-0.74	-0.181889	0.187785	0.984119	-0.136399	0.316905	0.891045	0.0454892	0.734544	0.999969
_138.9704-0.8	-0.0403521	0.826009	0.999998	-0.257492	0.174341	0.803873	-0.21714	0.247661	0.999969
_139.0026-1.94	0.325864	0.304789	0.984119	0.890489	0.0111202	0.782117	0.564625	0.085778	0.999969
_139.0064-0.92	-0.174281	0.195886	0.984119	-0.210601	0.122829	0.782117	-0.0363203	0.781527	0.999969
_139.0374-1.41	-0.0228815	0.965137	0.999998	-0.347182	0.510454	0.955509	-0.324301	0.538323	0.999969
_139.0385-3.64	-0.151743	0.793472	0.999998	0.0868166	0.880837	0.987775	0.23856	0.681174	0.999969
_139.0489-6.04	-0.596259	0.374875	0.984119	-0.276231	0.677691	0.975925	0.320028	0.630507	0.999969
_139.0493-5.95	-0.0739567	0.88891	0.999998	-0.0915807	0.862699	0.987775	-0.017624	0.973437	0.999969
_139.051-1.22	-0.0408486	0.945122	0.999998	0.320897	0.590564	0.968732	0.361746	0.544732	0.999969
_139.051-1.97	0.326539	0.687643	0.999998	0.146966	0.856079	0.987775	-0.179573	0.82467	0.999969
_139.0514-7.09	-0.128547	0.356864	0.984119	-0.0986986	0.476622	0.947312	0.0298486	0.828201	0.999969
_139.0862-6.04	-0.104421	0.868581	0.999998	0.53409	0.403009	0.918627	0.638512	0.319932	0.999969
_139.1126-9.8	-0.0586469	0.807216	0.999998	-0.104243	0.665191	0.975925	-0.0455964	0.849468	0.999969
_139.1126-9.86	-0.267552	0.35838	0.984119	0.227733	0.432488	0.933793	0.495285	0.100149	0.999969
_139.9982-11.27	0.024977	0.921677	0.999998	-0.168821	0.509531	0.955509	-0.193798	0.450052	0.999969
_140.0228-2.37	-0.244378	0.0384	0.984119	-0.155583	0.168454	0.802385	0.0887951	0.421496	0.999969
_140.0351-2.88	-0.648926	0.161606	0.984119	-0.211108	0.638541	0.975925	0.437818	0.336025	0.999969
_140.0679-1.63	0.210641	0.3003	0.984119	0.069866	0.726776	0.986536	-0.140775	0.484252	0.999969
_140.1069-6.38	-0.375201	0.362283	0.984119	0.0992598	0.806972	0.987775	0.474461	0.253335	0.999969
_140.9614-0.59	-0.627872	0.171599	0.984119	-0.468882	0.300374	0.879993	0.15899	0.721	0.999969
_140.9665-0.79	-0.0702061	0.677516	0.999998	-0.261095	0.136019	0.782117	-0.190889	0.267181	0.999969
_140.9771-0.73	-0.169054	0.298674	0.984119	-0.388773	0.0259863	0.782117	-0.219719	0.182241	0.999969
_140.986-0.75	-0.15958	0.367281	0.984119	-0.0762525	0.663124	0.975925	0.0833272	0.63428	0.999969
_141.0196-2.56	-0.25223	0.365946	0.984119	-0.292772	0.296347	0.873617	-0.0405416	0.882828	0.999969
_141.044-7.93	-0.28411	0.0994797	0.984119	-0.250187	0.142737	0.782117	0.0339227	0.836507	0.999969
_141.0529-4.17	-0.0549725	0.659295	0.999998	-0.0366643	0.768289	0.987775	0.0183081	0.882908	0.999969
_141.0549-9.7	-0.214306	0.210241	0.984119	-0.196103	0.249518	0.854171	0.0182023	0.912873	0.999969
_141.0555-7.6	-0.142704	0.427802	0.998854	-0.302093	0.105356	0.782117	-0.159389	0.377082	0.999969
_141.0555-7.65	-0.133452	0.442256	0.999998	-0.282613	0.115719	0.782117	-0.149161	0.391642	0.999969
_141.0637-1.43	-0.227558	0.136071	0.984119	-0.183416	0.223382	0.835373	0.0441422	0.763871	0.999969
_141.0648-1.31	-0.0752596	0.826478	0.999998	-0.0291778	0.93222	0.992732	0.0460818	0.893164	0.999969
_141.0648-1.63	0.00786399	0.979889	0.999998	-0.412239	0.199418	0.814674	-0.420103	0.191456	0.999969
_141.065-1.21	-0.22352	0.715118	0.999998	0.253253	0.679411	0.975925	0.476773	0.440019	0.999969
_141.0712-1.43	0.0372373	0.848623	0.999998	0.122526	0.532534	0.955509	0.0852886	0.662839	0.999969
_141.0908-8.82	0.0285192	0.870347	0.999998	-0.315859	0.08628	0.782117	-0.344378	0.0638216	0.999969
_141.0919-8.06	-0.010724	0.948225	0.999998	-0.167967	0.317671	0.891278	-0.157243	0.348523	0.999969
_142.0192-2.33	0.0865046	0.693386	0.999998	0.193977	0.381808	0.911356	0.107473	0.624768	0.999969
_142.0324-2.22	-0.136609	0.675704	0.999998	0.712793	0.042165	0.782117	0.849402	0.018395	0.999969
_142.0509-4.46	-0.128047	0.491595	0.999998	-0.109	0.557332	0.963809	0.0190466	0.917846	0.999969
_142.0517-3.9	-0.0202732	0.919533	0.999998	0.0344056	0.86392	0.987775	0.0546788	0.7855	0.999969
_142.0859-1.25	-0.0424132	0.866002	0.999998	0.0466917	0.852648	0.987775	0.0891049	0.72342	0.999969
_142.0861-6.75	-0.251531	0.216356	0.984119	-0.0314251	0.873943	0.987775	0.220106	0.276368	0.999969
_142.0941-8.8	0.0538804	0.763695	0.999998	-0.269494	0.146936	0.782117	-0.323374	0.0864918	0.999969
_142.1225-9.71	0.0563618	0.756578	0.999998	-0.302772	0.110998	0.782117	-0.359134	0.0630272	0.999969
_142.5438-8.5	-0.0959536	0.601081	0.999998	-0.308742	0.10667	0.782117	-0.212789	0.254908	0.999969
_142.9385-0.78	-0.26248	0.399079	0.988613	-0.371814	0.237981	0.839298	-0.109334	0.722644	0.999969
_142.9477-0.71	-0.265949	0.0974036	0.984119	-0.201089	0.200954	0.814674	0.0648603	0.672036	0.999969
_142.9749-0.68	-0.152541	0.382435	0.984119	-0.12421	0.474974	0.946273	0.0283302	0.869458	0.999969
_142.9749-1.01	-0.417592	0.121185	0.984119	-0.354488	0.183276	0.808036	0.0631042	0.807041	0.999969
_142.9892-0.61	-0.19402	0.172397	0.984119	-0.18223	0.198297	0.814674	0.0117901	0.931694	0.999969
_142.9912-0.75	-0.337141	0.0857018	0.984119	-0.323884	0.0974792	0.782117	0.0132564	0.943198	0.999969
_142.9949-2.31	-0.277692	0.41352	0.995764	-0.163393	0.627774	0.972872	0.114299	0.733935	0.999969
_142.9958-0.82	-0.243563	0.318571	0.984119	-0.357411	0.151061	0.783955	-0.113849	0.636455	0.999969
_143.0093-1.33	-0.146434	0.831706	0.999998	1.04367	0.144516	0.782117	1.19011	0.0996769	0.999969
_143.0094-1.4	-0.158488	0.45501	0.999998	0.113893	0.589592	0.968732	0.272381	0.207491	0.999969
_143.0196-2.33	0.083394	0.685781	0.999998	0.227187	0.278994	0.868325	0.143793	0.487872	0.999969
_143.0325-1.28	0.0134748	0.966117	0.999998	0.0083286	0.979053	0.996248	-0.00514622	0.987056	0.999969
_143.0349-0.75	-0.286353	0.220544	0.984119	-0.355335	0.13367	0.782117	-0.0689815	0.76217	0.999969
_143.0448-1.85	-0.378071	0.297758	0.984119	-0.610043	0.102508	0.782117	-0.231972	0.517946	0.999969
_143.0459-1.35	0.461821	0.377733	0.984119	0.391655	0.452699	0.936287	-0.0701658	0.89195	0.999969
_143.046-0.93	0.428683	0.0954349	0.984119	0.609697	0.0232221	0.782117	0.181014	0.463497	0.999969
_143.0812-1.27	-0.310447	0.410009	0.994282	0.06618	0.858989	0.987775	0.376627	0.32022	0.999969
_143.0812-1.77	-0.0308101	0.954994	0.999998	-0.0287338	0.958024	0.996126	0.00207626	0.996965	0.999969
_143.1065-9.1	0.0384798	0.809265	0.999998	-0.363932	0.0350068	0.782117	-0.402412	0.0216997	0.999969
_143.1071-9.32	-0.264882	0.203245	0.984119	-0.144721	0.478207	0.947462	0.120161	0.554887	0.999969
_144.0232-1.39	0.435499	0.189107	0.984119	-0.24463	0.451377	0.936287	-0.680129	0.0486623	0.999969
_144.03-1.03	-0.155667	0.610193	0.999998	-0.171715	0.574252	0.967941	-0.0160485	0.957893	0.999969
_144.0301-2.52	0.00333607	0.994238	0.999998	-0.0104427	0.981965	0.996248	-0.0137788	0.976205	0.999969
_144.0451-9.8	-0.122434	0.814939	0.999998	-0.191358	0.714878	0.982123	-0.0689237	0.895103	0.999969
_144.0653-1.97	0.274616	0.144902	0.984119	0.179142	0.331354	0.900799	-0.0954744	0.600341	0.999969
_144.0653-3.9	-0.0571011	0.745135	0.999998	-0.0173756	0.921073	0.991277	0.0397255	0.820918	0.999969
_144.0653-5.61	0.220682	0.489824	0.999998	0.178201	0.575971	0.967941	-0.042481	0.893384	0.999969
_144.0654-7.3	-0.000633962	0.998784	0.999998	0.0725936	0.861576	0.987775	0.0732276	0.860381	0.999969
_144.0662-1.19	0.17423	0.633511	0.999998	0.171243	0.639299	0.975925	-0.00298726	0.993451	0.999969
_144.0663-2.27	0.0605696	0.807403	0.999998	-0.00374247	0.98797	0.996248	-0.0643121	0.795785	0.999969
_144.0663-2.37	0.00909531	0.967484	0.999998	0.0929319	0.677958	0.975925	0.0838366	0.707793	0.999969
_144.0663-3.98	-0.0705993	0.808282	0.999998	-0.225895	0.441848	0.933793	-0.155295	0.594986	0.999969
_144.0663-4.22	-0.0963794	0.555444	0.999998	0.121866	0.457577	0.936287	0.218245	0.192477	0.999969
_144.0663-5.09	0.289425	0.1835	0.984119	0.0789983	0.708579	0.980907	-0.210427	0.326532	0.999969
_144.0663-6.72	0.0172011	0.966857	0.999998	-0.0123826	0.976138	0.996248	-0.0295837	0.943034	0.999969
_144.0807-7.36	-0.00342082	0.984944	0.999998	-0.416329	0.0342259	0.782117	-0.412908	0.0355127	0.999969
_144.0807-7.51	0.0144989	0.950235	0.999998	-0.29118	0.222228	0.835373	-0.305678	0.201215	0.999969
_144.1017-2.8	0.434025	0.0446394	0.984119	0.423197	0.0495018	0.782117	-0.0108281	0.957027	0.999969
_144.1017-6.93	0.0203281	0.907363	0.999998	-0.314489	0.0875208	0.782117	-0.334817	0.0706809	0.999969
_144.1381-10.03	0.0177335	0.915063	0.999998	-0.274182	0.114711	0.782117	-0.291916	0.0948812	0.999969
_144.9624-0.65	-0.19655	0.392934	0.988613	-0.343771	0.145048	0.782117	-0.14722	0.519899	0.999969
_145.0143-2.54	-0.10364	0.638676	0.999998	-0.105236	0.633557	0.973863	-0.00159644	0.994207	0.999969
_145.0146-2.11	-0.0845511	0.525856	0.999998	-0.11459	0.392714	0.913614	-0.0300388	0.820601	0.999969
_145.0149-1.02	-0.0941625	0.418635	0.996352	0.0286102	0.803871	0.987775	0.122773	0.295436	0.999969
_145.0262-1.43	-0.100295	0.591972	0.999998	0.079184	0.671586	0.975925	0.179479	0.342753	0.999969
_145.0308-2.87	0.328462	0.509734	0.999998	0.532699	0.290848	0.869545	0.204237	0.680447	0.999969
_145.031-2.39	0.0451015	0.884926	0.999998	0.152095	0.626823	0.972872	0.106993	0.731788	0.999969
_145.0483-0.75	0.00709314	0.967989	0.999998	0.109728	0.537459	0.955509	0.102635	0.563751	0.999969
_145.0504-3.48	-0.192148	0.377435	0.984119	-0.160102	0.460212	0.936576	0.0320455	0.881401	0.999969
_145.0504-3.84	0.472526	0.454654	0.999998	-0.270013	0.667131	0.975925	-0.742539	0.246625	0.999969
_145.0606-1.06	-0.00567674	0.968137	0.999998	0.0545855	0.701641	0.975925	0.0602622	0.672507	0.999969
_145.101-11.08	0.031127	0.850486	0.999998	-0.186865	0.267928	0.861549	-0.217992	0.199593	0.999969
_145.1221-11.69	0.0323962	0.854769	0.999998	-0.139565	0.435083	0.933793	-0.171961	0.338834	0.999969
_145.517-10.02	-0.265779	0.162336	0.984119	-0.340351	0.0795725	0.782117	-0.0745719	0.685632	0.999969
_146.0263-1.39	0.338032	0.637495	0.999998	-0.205711	0.773758	0.987775	-0.543743	0.451257	0.999969
_146.027-1.34	0.22124	0.747871	0.999998	-0.698011	0.318192	0.891278	-0.919251	0.194153	0.999969
_146.0272-1.07	0.327487	0.233924	0.984119	-0.359148	0.193929	0.814674	-0.686635	0.0203243	0.999969
_146.0442-0.99	-0.547408	0.246194	0.984119	-0.693815	0.147097	0.782117	-0.146407	0.751161	0.999969
_146.0537-3.45	-0.205987	0.349454	0.984119	-0.175094	0.424464	0.93032	0.0308929	0.886707	0.999969
_146.0537-3.85	0.458039	0.465602	0.999998	-0.313395	0.615857	0.972872	-0.771434	0.226795	0.999969
_146.0598-8.18	-0.159795	0.294362	0.984119	-0.251634	0.107925	0.782117	-0.0918395	0.541513	0.999969
_146.0599-9.8	-0.162649	0.768193	0.999998	-0.212034	0.701111	0.975925	-0.0493853	0.928592	0.999969
_146.0599-9.94	0.082538	0.514406	0.999998	0.28144	0.0382341	0.782117	0.198902	0.128769	0.999969
_146.0808-1.95	-0.240116	0.663804	0.999998	0.353798	0.523483	0.955509	0.593913	0.290294	0.999969
_146.0809-0.8	-0.145544	0.609291	0.999998	-0.294307	0.30808	0.884078	-0.148763	0.601474	0.999969
_146.0809-1.06	0.317656	0.680942	0.999998	0.636252	0.414312	0.923171	0.318596	0.680055	0.999969
_146.0809-1.18	-0.249989	0.463503	0.999998	0.451436	0.19464	0.814674	0.701424	0.0523637	0.999969
_146.0809-1.27	-0.259602	0.54247	0.999998	0.274544	0.519807	0.955509	0.534146	0.219442	0.999969
_146.0809-2.32	-0.174289	0.260819	0.984119	-0.20091	0.198059	0.814674	-0.0266214	0.860633	0.999969
_146.0931-8.17	-0.330269	0.375657	0.984119	-1.12576	0.00731142	0.782117	-0.795489	0.0443112	0.999969
_146.1173-1.36	0.361229	0.175553	0.984119	0.25305	0.334817	0.902323	-0.10818	0.676029	0.999969
_146.1174-6.28	0.204389	0.503185	0.999998	0.281557	0.35974	0.911356	0.0771679	0.799115	0.999969
_146.9619-0.63	0.163411	0.699781	0.999998	-0.0836669	0.843186	0.987775	-0.247078	0.561171	0.999969
_146.9963-1.23	0.260995	0.227589	0.984119	0.486331	0.0335153	0.782117	0.225336	0.294441	0.999969
_147.0085-0.76	-0.0722659	0.732052	0.999998	-0.389372	0.0801824	0.782117	-0.317106	0.147061	0.999969
_147.029-1.94	0.0979998	0.844413	0.999998	0.604044	0.237698	0.839298	0.506044	0.319086	0.999969
_147.0297-3.14	0.0368718	0.88253	0.999998	-0.097364	0.697061	0.975925	-0.134236	0.592352	0.999969
_147.0298-1.77	-0.31094	0.247727	0.984119	-0.257283	0.335328	0.902323	0.0536565	0.838262	0.999969
_147.03-0.93	0.251083	0.261922	0.984119	0.106135	0.629116	0.972872	-0.144948	0.511011	0.999969
_147.0438-10.29	-0.00565782	0.970454	0.999998	-0.328705	0.0453363	0.782117	-0.323047	0.0486757	0.999969
_147.0438-10.36	0.0219137	0.887794	0.999998	-0.230704	0.152026	0.783955	-0.252617	0.119271	0.999969
_147.0439-9.52	0.078279	0.63869	0.999998	-0.292257	0.0942269	0.782117	-0.370536	0.0388916	0.999969
_147.0551-7.94	-0.0933564	0.827599	0.999998	-0.195254	0.649678	0.975925	-0.101897	0.812138	0.999969
_147.0648-1.1	0.0561403	0.617763	0.999998	-0.0174956	0.875926	0.987775	-0.0736358	0.514086	0.999969
_147.0649-1.57	0.047197	0.801952	0.999998	0.14157	0.455788	0.936287	0.0943733	0.617162	0.999969
_147.0661-2.96	0.0362476	0.867359	0.999998	-0.0143543	0.947245	0.993951	-0.0506019	0.815727	0.999969
_147.0661-3.15	-0.147814	0.300789	0.984119	-0.115504	0.415378	0.923515	0.03231	0.817849	0.999969
_147.0672-10.96	-0.151005	0.349306	0.984119	-0.0809194	0.612088	0.972872	0.070086	0.660153	0.999969
_147.0779-1.9	-0.195776	0.272856	0.984119	-0.0506759	0.77217	0.987775	0.145101	0.411985	0.999969
_147.0802-13.32	-0.726719	0.3243	0.984119	-0.217859	0.764059	0.987775	0.50886	0.48631	0.999969
_147.0802-9.4	-0.062842	0.713233	0.999998	-0.27228	0.125877	0.782117	-0.209438	0.231374	0.999969
_147.0802-9.72	-0.07003	0.668396	0.999998	-0.310077	0.0725748	0.782117	-0.240047	0.155366	0.999969
_147.1014-8.3	-0.000681996	0.996928	0.999998	-0.324499	0.0827017	0.782117	-0.323817	0.0832852	0.999969
_148.0492-8.62	-0.291366	0.0903893	0.984119	-0.371268	0.0359354	0.782117	-0.0799012	0.626348	0.999969
_148.0965-0.89	0.428713	0.366817	0.984119	0.316724	0.502189	0.955509	-0.111989	0.811157	0.999969
_148.0965-1.07	0.18169	0.210531	0.984119	0.238624	0.106553	0.782117	0.0569336	0.687443	0.999969
_148.0965-1.22	0.0877421	0.732138	0.999998	0.107512	0.675237	0.975925	0.0197695	0.938406	0.999969
_148.0965-1.84	-0.00821037	0.96975	0.999998	0.0247873	0.908871	0.988731	0.0329976	0.878912	0.999969
_148.9679-0.69	-0.225431	0.295032	0.984119	-0.0340478	0.871939	0.987775	0.191383	0.371464	0.999969
_148.976-0.6	-0.122097	0.413918	0.995764	-0.190529	0.209689	0.82115	-0.0684325	0.644344	0.999969
_148.9903-3.09	0.33895	0.183748	0.984119	0.0389666	0.874732	0.987775	-0.299984	0.236322	0.999969
_148.9916-1.37	-0.281469	0.126826	0.984119	-0.0293624	0.868174	0.987775	0.252107	0.168142	0.999969
_149.0087-1.15	-0.377816	0.058863	0.984119	-0.281476	0.148184	0.782303	0.0963404	0.609068	0.999969
_149.0241-8.32	-0.0896723	0.821433	0.999998	0.116621	0.769255	0.987775	0.206294	0.604985	0.999969
_149.0241-8.38	-0.40665	0.231612	0.984119	-0.517403	0.133693	0.782117	-0.110753	0.738715	0.999969
_149.058-0.76	0.364446	0.392335	0.988613	0.55919	0.196814	0.814674	0.194744	0.64457	0.999969
_149.0595-9.86	0.0210309	0.888025	0.999998	-0.249216	0.110784	0.782117	-0.270247	0.086058	0.999969
_150.0137-0.7	-0.433954	0.207384	0.984119	-0.50931	0.14294	0.782117	-0.0753553	0.821956	0.999969
_150.0177-2.55	-0.0523045	0.697241	0.999998	-0.251081	0.0767386	0.782117	-0.198777	0.152918	0.999969
_150.0259-0.77	-0.0148734	0.967911	0.999998	-0.709457	0.0704356	0.782117	-0.694584	0.0758764	0.999969
_150.0628-6.19	-0.194491	0.811869	0.999998	-0.197074	0.809424	0.987775	-0.00258244	0.997476	0.999969
_150.0642-0.76	0.308967	0.410851	0.994282	0.550981	0.152455	0.783955	0.242014	0.51754	0.999969
_150.0912-7.38	-0.231429	0.518153	0.999998	0.0758018	0.831285	0.987775	0.307231	0.39359	0.999969
_150.0912-8.92	0.0260404	0.86886	0.999998	-0.275242	0.0966075	0.782117	-0.301282	0.0714593	0.999969
_150.9704-0.85	-0.187909	0.173414	0.984119	-0.140592	0.301595	0.88026	0.047317	0.723677	0.999969
_151.0059-1.99	-0.095735	0.407917	0.994282	-0.0634891	0.58058	0.968732	0.0322459	0.77813	0.999969
_151.0086-0.6	-0.079783	0.619374	0.999998	-0.210243	0.201595	0.814674	-0.13046	0.419981	0.999969
_151.0256-2.03	-0.0821172	0.586765	0.999998	-0.0822935	0.58597	0.968732	-0.000176277	0.999064	0.999969
_151.0257-6.48	0.481465	0.0697739	0.984119	-0.0195427	0.937758	0.992821	-0.501008	0.0602929	0.999969
_151.04-1.52	0.218866	0.601589	0.999998	-0.0586082	0.888312	0.987775	-0.277475	0.509243	0.999969
_151.0436-6.17	-0.135789	0.36909	0.984119	-0.190449	0.213808	0.822669	-0.0546598	0.714441	0.999969
_151.0506-0.93	-0.781422	0.211403	0.984119	-0.0477064	0.937476	0.992821	0.733716	0.239139	0.999969
_151.1115-8.45	0.0064279	0.968282	0.999998	-0.226641	0.174886	0.803873	-0.233069	0.163724	0.999969
_152.0018-1.24	0.250569	0.363915	0.984119	0.580112	0.047012	0.782117	0.329543	0.23724	0.999969
_152.035-2.9	-0.682004	0.24632	0.984119	-0.119496	0.835311	0.987775	0.562508	0.33537	0.999969
_152.044-8.51	-0.177041	0.583082	0.999998	0.116938	0.71613	0.982223	0.293979	0.366456	0.999969
_152.0446-8.08	0.142407	0.50237	0.999998	0.0885954	0.674971	0.975925	-0.0538116	0.79857	0.999969
_152.0468-7.63	-0.905704	0.326519	0.984119	-0.288057	0.751339	0.987775	0.617647	0.499569	0.999969
_152.0702-6.23	0.595247	0.277453	0.984119	0.210648	0.69548	0.975925	-0.384599	0.477562	0.999969
_152.0703-6.46	-0.0483808	0.873743	0.999998	0.219723	0.474316	0.946273	0.268104	0.384719	0.999969
_152.1049-1.46	0.342714	0.191123	0.984119	0.41249	0.120307	0.782117	0.0697759	0.784056	0.999969
_152.1068-7.14	-0.0760541	0.68984	0.999998	-0.321172	0.106758	0.782117	-0.245118	0.209795	0.999969
_152.9397-0.79	-0.229419	0.390358	0.988273	-0.351199	0.19598	0.814674	-0.12178	0.645343	0.999969
_152.9782-1.18	-0.322311	0.176438	0.984119	-0.593939	0.0197539	0.782117	-0.271628	0.250286	0.999969
_152.9783-0.61	-0.17894	0.274446	0.984119	-0.208579	0.20599	0.8158	-0.0296391	0.853386	0.999969
_152.9859-1.06	-0.146572	0.660729	0.999998	-0.55219	0.112743	0.782117	-0.405618	0.23465	0.999969
_153.0014-1.27	-0.164998	0.335736	0.984119	-0.224493	0.19623	0.814674	-0.0594945	0.72477	0.999969
_153.006-0.6	-0.241004	0.194248	0.984119	-0.333299	0.0799805	0.782117	-0.0922949	0.610084	0.999969
_153.0302-1.5	-0.306295	0.163012	0.984119	-0.0877282	0.680004	0.975925	0.218567	0.311494	0.999969
_153.0302-2.86	-0.448214	0.399169	0.988613	-0.0963517	0.854458	0.987775	0.351862	0.506027	0.999969
_153.0312-2.08	-0.11662	0.567255	0.999998	-0.155498	0.447584	0.936287	-0.0388782	0.847971	0.999969
_153.04-6.14	-0.5263	0.381837	0.984119	-0.223537	0.707232	0.98024	0.302763	0.611708	0.999969
_153.0402-6.5	0.458738	0.100446	0.984119	-0.0274368	0.917879	0.989978	-0.486175	0.0833712	0.999969
_153.0535-1.53	0.0533111	0.778426	0.999998	0.0706125	0.709674	0.981447	0.0173014	0.927151	0.999969
_153.0538-6.14	-0.493942	0.320124	0.984119	-0.269005	0.583603	0.968732	0.224936	0.646189	0.999969
_153.0555-7.16	-0.0541434	0.737208	0.999998	-0.333516	0.0529182	0.782117	-0.279373	0.0985544	0.999969
_153.0555-7.52	0.147807	0.370441	0.984119	0.127259	0.438969	0.933793	-0.0205475	0.899526	0.999969
_153.0908-8.9	0.0430676	0.838486	0.999998	-0.118919	0.575404	0.967941	-0.161986	0.447612	0.999969
_153.1017-6.77	0.0205505	0.924931	0.999998	-0.206028	0.352179	0.911356	-0.226578	0.307737	0.999969
_153.9899-0.9	0.299723	0.274042	0.984119	-0.190647	0.481124	0.947462	-0.49037	0.0832639	0.999969
_154.0143-4.78	-0.0665848	0.596268	0.999998	-0.0921061	0.465656	0.940809	-0.0255213	0.838417	0.999969
_154.0453-0.84	0.349559	0.296957	0.984119	0.0179523	0.956451	0.996126	-0.331607	0.321549	0.999969
_154.0474-1.94	0.0288045	0.862977	0.999998	0.064997	0.697569	0.975925	0.0361925	0.828375	0.999969
_154.0598-7.17	-0.222268	0.344472	0.984119	-0.47251	0.055933	0.782117	-0.250243	0.289152	0.999969
_154.0605-6.79	0.246988	0.720434	0.999998	0.334861	0.62818	0.972872	0.0878732	0.898483	0.999969
_154.0972-1.6	0.187576	0.321541	0.984119	0.188089	0.320264	0.891278	0.000513202	0.997798	0.999969
_154.1225-6.42	-0.0933022	0.87346	0.999998	0.521542	0.37965	0.911356	0.614844	0.302841	0.999969
_154.1225-9.51	0.0583818	0.777689	0.999998	-0.163405	0.433757	0.933793	-0.221787	0.292304	0.999969
_154.1332-0.98	0.031946	0.947043	0.999998	-0.0600764	0.900617	0.987775	-0.0920224	0.848354	0.999969
_154.5178-1.95	-0.0870828	0.901479	0.999998	0.833638	0.247095	0.853487	0.920721	0.203386	0.999969
_154.9279-0.89	-0.0966664	0.468449	0.999998	-0.00595493	0.964044	0.996248	0.0907114	0.495815	0.999969
_154.928-0.75	-0.192172	0.15019	0.984119	-0.13466	0.304493	0.880702	0.0575125	0.656104	0.999969
_154.9295-0.69	-0.242024	0.850503	0.999998	0.70755	0.583401	0.968732	0.949574	0.463599	0.999969
_154.9655-0.81	-0.0911816	0.623384	0.999998	-0.237203	0.212109	0.82131	-0.146022	0.434649	0.999969
_154.9738-1.17	-0.24785	0.335306	0.984119	-0.539271	0.047176	0.782117	-0.291421	0.260169	0.999969
_154.9739-0.63	-0.237575	0.239457	0.984119	-0.37925	0.0696835	0.782117	-0.141675	0.47611	0.999969
_154.9976-6.01	-0.192409	0.349765	0.984119	-0.204778	0.320632	0.891278	-0.0123684	0.951325	0.999969
_155.0311-1.83	-0.181003	0.287003	0.984119	-0.354841	0.0473021	0.782117	-0.173838	0.305777	0.999969
_155.0444-1.5	-0.27154	0.15017	0.984119	-0.114966	0.530126	0.955509	0.156574	0.395301	0.999969
_155.0459-1.36	1.09599	0.0430558	0.984119	0.822198	0.11775	0.782117	-0.273792	0.588198	0.999969
_155.046-1.27	0.600949	0.329547	0.984119	0.443522	0.468404	0.944707	-0.157426	0.795277	0.999969
_155.046-1.43	1.28956	0.0160817	0.984119	0.615163	0.214309	0.822669	-0.674398	0.17566	0.999969
_155.0461-0.99	0.423807	0.450319	0.999998	0.308012	0.581477	0.968732	-0.115795	0.835081	0.999969
_155.0701-8.02	-0.104825	0.693341	0.999998	-0.224945	0.402026	0.918338	-0.12012	0.651646	0.999969
_155.0809-1.4	-0.0490725	0.886467	0.999998	-0.0143223	0.96675	0.996248	0.0347502	0.919453	0.999969
_155.0811-1.77	-0.0250305	0.97008	0.999998	0.134423	0.840468	0.987775	0.159453	0.811332	0.999969
_155.0811-6.03	0.0736194	0.837873	0.999998	-0.234628	0.517138	0.955509	-0.308247	0.397259	0.999969
_155.0812-2.74	-0.325475	0.643602	0.999998	0.698141	0.327408	0.8942	1.02362	0.158649	0.999969
_155.0812-4.68	0.0971739	0.824369	0.999998	0.381854	0.389002	0.913614	0.28468	0.51832	0.999969
_156.03-4.59	-0.124555	0.66749	0.999998	-0.188387	0.517591	0.955509	-0.0638323	0.825333	0.999969
_156.0303-1.75	0.311039	0.254086	0.984119	0.276245	0.30881	0.884972	-0.0347943	0.896147	0.999969
_156.0418-1.04	0.465496	0.308479	0.984119	0.214222	0.634433	0.973863	-0.251274	0.57759	0.999969
_156.063-1.26	-0.389263	0.122411	0.984119	-0.379846	0.130981	0.782117	0.00941752	0.968887	0.999969
_156.0664-6.88	-0.0372595	0.813702	0.999998	-0.00669448	0.966195	0.996248	0.030565	0.846666	0.999969
_156.0806-8.27	-0.0925525	0.6706	0.999998	-0.229633	0.299017	0.878078	-0.137081	0.53028	0.999969
_156.0806-8.41	0.0316429	0.878356	0.999998	-0.301799	0.158712	0.788084	-0.333442	0.12214	0.999969
_156.0806-8.53	0.342917	0.115762	0.984119	-0.175628	0.405531	0.918627	-0.518545	0.0235343	0.999969
_156.1015-2.3	-0.0868437	0.734367	0.999998	-0.079128	0.757108	0.987775	0.00771578	0.975901	0.999969
_156.1017-7.06	-0.131473	0.698411	0.999998	-0.404538	0.243315	0.844507	-0.273064	0.424971	0.999969
_156.1381-9.29	0.00409701	0.979952	0.999998	-0.236219	0.161808	0.798286	-0.240316	0.155131	0.999969
_156.1381-9.91	0.0401693	0.819352	0.999998	-0.272367	0.136336	0.782117	-0.312536	0.0911051	0.999969
_156.1382-10.61	0.11675	0.547768	0.999998	-0.269956	0.175808	0.803873	-0.386706	0.0601033	0.999969
_156.9806-2.33	-0.156128	0.242679	0.984119	-0.162452	0.225013	0.835373	-0.00632452	0.961326	0.999969
_157.0464-2.27	0.00995539	0.983151	0.999998	0.229058	0.628462	0.972872	0.219102	0.643347	0.999969
_157.0466-1.01	-0.090041	0.627663	0.999998	0.0502021	0.78624	0.987775	0.140243	0.452628	0.999969
_157.0604-0.97	0.241396	0.523171	0.999998	0.184789	0.623992	0.972872	-0.0566067	0.880178	0.999969
_157.076-7.18	0.00820873	0.949826	0.999998	-0.235024	0.0873528	0.782117	-0.243233	0.077864	0.999969
_157.0836-2.26	-0.286869	0.135297	0.984119	-0.400681	0.0436928	0.782117	-0.113812	0.540137	0.999969
_157.0967-5.77	-0.136733	0.852563	0.999998	-0.152846	0.835447	0.987775	-0.0161137	0.982516	0.999969
_157.0968-1.84	0.292473	0.478687	0.999998	0.256106	0.534203	0.955509	-0.0363671	0.929192	0.999969
_157.1221-10.06	-0.0309273	0.849823	0.999998	-0.299618	0.0821422	0.782117	-0.26869	0.11538	0.999969
_157.1695-0.73	0.249956	0.396085	0.988613	-0.142749	0.624973	0.972872	-0.392705	0.190294	0.999969
_158.0447-1.06	0.141701	0.483334	0.999998	-0.0109549	0.956408	0.996126	-0.152656	0.450787	0.999969
_158.0448-1.21	0.246595	0.421551	0.998854	0.242563	0.429013	0.931986	-0.00403203	0.989394	0.999969
_158.0451-1.78	0.277904	0.351215	0.984119	0.318885	0.28703	0.868798	0.0409807	0.889006	0.999969
_158.0459-1.07	-0.173339	0.454308	0.999998	-0.0468159	0.838388	0.987775	0.126524	0.583225	0.999969
_158.0461-2.67	-0.606938	0.241699	0.984119	0.04463	0.929714	0.992732	0.651568	0.210432	0.999969
_158.0539-7.48	-0.0742697	0.675173	0.999998	0.0474703	0.788439	0.987775	0.12174	0.494378	0.999969
_158.0809-1.06	-0.114022	0.601896	0.999998	-0.0550524	0.800417	0.987775	0.0589699	0.786582	0.999969
_158.0809-6.38	-0.0163361	0.975254	0.999998	0.0233246	0.964674	0.996248	0.0396607	0.939973	0.999969
_158.0809-6.49	-0.0026988	0.988682	0.999998	-0.168685	0.381747	0.911356	-0.165987	0.38921	0.999969
_158.082-6.46	0.547894	0.111199	0.984119	0.212877	0.520251	0.955509	-0.335018	0.316685	0.999969
_158.082-6.76	-0.288092	0.154234	0.984119	-0.0338644	0.862201	0.987775	0.254227	0.205178	0.999969
_158.082-7.12	0.365738	0.0850122	0.984119	0.0830921	0.68071	0.975925	-0.282646	0.174333	0.999969
_158.0821-7	0.360163	0.0897798	0.984119	0.0870919	0.666749	0.975925	-0.273071	0.189012	0.999969
_158.0821-8.13	-0.0414866	0.929165	0.999998	-0.121328	0.795094	0.987775	-0.0798417	0.864211	0.999969
_158.0962-8.25	-0.0209489	0.930802	0.999998	0.0383431	0.873757	0.987775	0.059292	0.806035	0.999969
_158.0963-13.26	0.149728	0.742687	0.999998	0.798864	0.0950638	0.782117	0.649136	0.168076	0.999969
_158.1173-1.8	0.0139409	0.9389	0.999998	0.116907	0.523314	0.955509	0.102966	0.573409	0.999969
_158.1174-2.84	-0.576896	0.372475	0.984119	0.819592	0.211388	0.82115	1.39649	0.0421588	0.999969
_158.1537-10.62	0.0150186	0.928297	0.999998	-0.258569	0.136437	0.782117	-0.273588	0.116707	0.999969
_159.0056-0.81	0.0138266	0.946823	0.999998	0.0857117	0.680156	0.975925	0.0718851	0.729301	0.999969
_159.0075-1.59	-0.191585	0.36798	0.984119	-0.359206	0.102592	0.782117	-0.167621	0.429369	0.999969
_159.0103-0.89	0.585814	0.204541	0.984119	-0.194241	0.666099	0.975925	-0.780055	0.0978926	0.999969
_159.0136-1.2	0.136168	0.357801	0.984119	0.133043	0.36862	0.911356	-0.00312453	0.982911	0.999969
_159.0147-1.08	-0.0434441	0.843826	0.999998	0.147764	0.505877	0.955509	0.191208	0.391765	0.999969
_159.0296-2.15	0.147311	0.371463	0.984119	-0.108688	0.506924	0.955509	-0.255999	0.130502	0.999969
_159.0297-2.02	-0.216542	0.544893	0.999998	-0.0961131	0.787064	0.987775	0.120429	0.7352	0.999969
_159.0298-1.87	-0.0458326	0.866708	0.999998	-0.109038	0.69035	0.975925	-0.0632052	0.817038	0.999969
_159.0437-8.55	-0.176837	0.405518	0.992838	-0.316409	0.146777	0.782117	-0.139572	0.509557	0.999969
_159.063-0.89	0.152561	0.678486	0.999998	0.241236	0.514061	0.955509	0.0886755	0.809223	0.999969
_159.076-1.3	-0.0696451	0.831194	0.999998	-0.0264949	0.935321	0.992732	0.0431502	0.894874	0.999969
_159.0762-1	-0.0733827	0.833672	0.999998	0.0140031	0.968012	0.996248	0.0873858	0.802599	0.999969
_159.0767-6.37	0.2287	0.743196	0.999998	0.1505	0.82912	0.987775	-0.0782001	0.910654	0.999969
_159.0772-0.99	0.165382	0.81586	0.999998	0.94954	0.19407	0.814674	0.784158	0.279068	0.999969
_159.0797-10.19	-0.168302	0.367551	0.984119	-0.299783	0.119018	0.782117	-0.131481	0.47904	0.999969
_159.1014-7.46	-0.119489	0.48394	0.999998	-0.273387	0.121713	0.782117	-0.153898	0.36997	0.999969
_159.1124-2.31	-0.375507	0.0277778	0.984119	-0.324386	0.0524596	0.782117	0.0511212	0.74405	0.999969
_159.1125-2.84	0.0582135	0.776384	0.999998	0.0980458	0.633263	0.973863	0.0398323	0.845787	0.999969
_159.1125-4.11	0.400176	0.174596	0.984119	0.244509	0.397316	0.913614	-0.155667	0.587177	0.999969
_159.1571-10.62	0.0610254	0.732264	0.999998	-0.263564	0.1534	0.783955	-0.324589	0.0839682	0.999969
_160.0249-1.28	-0.102659	0.642337	0.999998	0.121028	0.584564	0.968732	0.223686	0.318274	0.999969
_160.025-1.22	-0.102659	0.670236	0.999998	-0.0249856	0.917207	0.989978	0.077673	0.746979	0.999969
_160.0251-1.14	-0.102659	0.673719	0.999998	-0.033735	0.889648	0.987775	0.0689236	0.777044	0.999969
_160.0252-2.89	-0.66697	0.141459	0.984119	-0.332607	0.450533	0.936287	0.334363	0.448193	0.999969
_160.0253-1.5	-0.859546	0.0777385	0.984119	-0.695267	0.146209	0.782117	0.164279	0.722026	0.999969
_160.0389-9.59	-0.0429411	0.935048	0.999998	-0.194805	0.71223	0.981946	-0.151864	0.773481	0.999969
_160.0412-9	-0.33733	0.184932	0.984119	-0.327447	0.197362	0.814674	0.00988274	0.968032	0.999969
_160.06-0.87	0.174566	0.634521	0.999998	0.0107885	0.976469	0.996248	-0.163777	0.655448	0.999969
_160.06-0.97	-0.0573849	0.827893	0.999998	0.0621199	0.813968	0.987775	0.119505	0.651633	0.999969
_160.0601-0.73	-0.231366	0.293333	0.984119	-0.345793	0.124672	0.782117	-0.114427	0.597903	0.999969
_160.0601-1.07	-0.0552505	0.789546	0.999998	-0.232529	0.271025	0.863114	-0.177279	0.397204	0.999969
_160.0601-1.2	-0.115219	0.58191	0.999998	0.0633326	0.761296	0.987775	0.178552	0.397006	0.999969
_160.0613-1.07	-0.00820023	0.977433	0.999998	0.00509675	0.985973	0.996248	0.013297	0.963416	0.999969
_160.0613-1.65	0.429564	0.228241	0.984119	0.310664	0.377791	0.911356	-0.1189	0.732693	0.999969
_160.0752-7.69	-0.573335	0.536192	0.999998	-0.326717	0.723255	0.98344	0.246618	0.789045	0.999969
_160.0965-1.57	-0.271551	0.726699	0.999998	0.784041	0.320349	0.891278	1.05559	0.186864	0.999969
_160.0965-3.54	-0.23743	0.640252	0.999998	0.44105	0.389715	0.913614	0.678481	0.193335	0.999969
_160.0965-4.16	-0.14469	0.785508	0.999998	0.522401	0.333226	0.900802	0.667091	0.221217	0.999969
_160.0966-6.45	0.434448	0.11218	0.984119	0.20354	0.441004	0.933793	-0.230908	0.38347	0.999969
_160.0966-7.12	0.3538	0.0630036	0.984119	0.106152	0.555167	0.963772	-0.247647	0.179844	0.999969
_160.0968-2.25	-0.137894	0.46054	0.999998	-0.390175	0.0492896	0.782117	-0.252281	0.18638	0.999969
_160.133-3.28	-0.238338	0.45127	0.999998	-0.141037	0.653667	0.975925	0.0973013	0.756472	0.999969
_160.133-7.1	-0.267293	0.236266	0.984119	-0.113811	0.606803	0.972028	0.153482	0.489309	0.999969
_161.0071-0.93	-0.138893	0.554023	0.999998	-0.0915484	0.695503	0.975925	0.0473449	0.839279	0.999969
_161.0087-1.18	-0.0540541	0.713207	0.999998	0.148531	0.319867	0.891278	0.202585	0.181092	0.999969
_161.0088-1.07	-0.0780917	0.729464	0.999998	0.0423514	0.851003	0.987775	0.120443	0.594826	0.999969
_161.0117-0.59	-0.163178	0.428658	0.998854	-0.370869	0.0846542	0.782117	-0.20769	0.316983	0.999969
_161.0252-0.77	0.214269	0.276603	0.984119	0.102502	0.596858	0.969059	-0.111767	0.56448	0.999969
_161.0574-1.01	-0.0990663	0.698207	0.999998	0.00875336	0.972597	0.996248	0.10782	0.673173	0.999969
_161.0594-11.34	0.0670488	0.672869	0.999998	-0.249605	0.130183	0.782117	-0.316653	0.0605006	0.999969
_161.0609-9.85	0.0939142	0.711827	0.999998	-0.196246	0.44381	0.936287	-0.29016	0.263201	0.999969
_161.0612-9.66	0.337197	0.213996	0.984119	-0.0118721	0.96413	0.996248	-0.349069	0.199147	0.999969
_161.0617-8.16	-0.16747	0.382025	0.984119	-0.454921	0.0275419	0.782117	-0.287452	0.143264	0.999969
_161.0807-3.06	-1.00494	0.00324476	0.984119	-0.212345	0.469249	0.944926	0.792599	0.0145123	0.999969
_161.0817-6.2	-0.309935	0.234154	0.984119	-0.229095	0.373841	0.911356	0.0808397	0.750732	0.999969
_161.1322-10.8	0.029781	0.863877	0.999998	-0.214179	0.229273	0.839298	-0.24396	0.173989	0.999969
_161.1322-12.97	0.0661398	0.788423	0.999998	-0.0133723	0.956677	0.996126	-0.0795122	0.747123	0.999969
_162.0223-0.94	0.470516	0.230375	0.984119	0.292619	0.448726	0.936287	-0.177897	0.643013	0.999969
_162.0406-0.7	-0.129745	0.803882	0.999998	-1.35292	0.0190311	0.782117	-1.22318	0.0312147	0.999969
_162.0548-8.98	-0.358207	0.144457	0.984119	-0.328815	0.177888	0.803873	0.0293927	0.901023	0.999969
_162.0548-9.59	0.0472768	0.923416	0.999998	-0.0883936	0.857416	0.987775	-0.13567	0.782898	0.999969
_162.0756-1.39	-0.13326	0.560075	0.999998	-0.00109324	0.996163	0.998984	0.132167	0.563261	0.999969
_162.0758-1.22	0.0747055	0.62449	0.999998	0.151498	0.327079	0.8942	0.0767926	0.614927	0.999969
_162.0758-1.65	0.36499	0.194997	0.984119	0.198706	0.471315	0.945486	-0.166284	0.545544	0.999969
_162.0758-1.79	0.150309	0.312625	0.984119	0.0926027	0.529327	0.955509	-0.0577061	0.693829	0.999969
_162.0768-2.53	-0.066352	0.877863	0.999998	-0.180891	0.676061	0.975925	-0.114539	0.790959	0.999969
_162.1121-1.22	-0.176025	0.258494	0.984119	0.0266214	0.861294	0.987775	0.202646	0.196455	0.999969
_162.1121-1.38	0.106225	0.846198	0.999998	0.0750994	0.890888	0.987775	-0.0311255	0.954648	0.999969
_162.9026-1.41	-0.0852876	0.510045	0.999998	-0.0191978	0.881261	0.987775	0.0660899	0.608622	0.999969
_163.0051-0.73	-0.452452	0.118755	0.984119	-0.677773	0.0257437	0.782117	-0.225321	0.422369	0.999969
_163.0065-2.28	-0.146477	0.340333	0.984119	-0.240245	0.127372	0.782117	-0.0937672	0.537783	0.999969
_163.0246-1.08	-0.0334521	0.870816	0.999998	0.093541	0.650335	0.975925	0.126993	0.539519	0.999969
_163.0246-1.22	-0.0986544	0.654827	0.999998	-0.0863468	0.695342	0.975925	0.0123076	0.955367	0.999969
_163.0248-0.92	-0.031725	0.82882	0.999998	-0.194865	0.196965	0.814674	-0.16314	0.275934	0.999969
_163.0268-10.04	-0.241109	0.344714	0.984119	-0.270578	0.290892	0.869545	-0.0294691	0.906617	0.999969
_163.0388-11.13	0.0228956	0.891555	0.999998	-0.23908	0.168607	0.802385	-0.261975	0.133883	0.999969
_163.0399-9.45	-0.126824	0.511354	0.999998	-0.0378031	0.843732	0.987775	0.0890204	0.64354	0.999969
_163.0424-3.32	0.00628583	0.979202	0.999998	0.00617551	0.979567	0.996248	-0.000110322	0.999635	0.999969
_163.0528-1.01	0.272061	0.627777	0.999998	0.720089	0.210178	0.82115	0.448028	0.427838	0.999969
_163.0599-7.74	-0.0547744	0.909688	0.999998	0.124263	0.797107	0.987775	0.179037	0.711416	0.999969
_163.06-1.08	0.00616869	0.967155	0.999998	0.0737553	0.623959	0.972872	0.0675866	0.653036	0.999969
_163.0608-2.8	0.128623	0.347067	0.984119	0.214198	0.127081	0.782117	0.0855754	0.528017	0.999969
_163.0611-1.18	0.193872	0.179302	0.984119	0.0435794	0.755639	0.987775	-0.150293	0.291847	0.999969
_163.0735-0.91	-0.0785916	0.881825	0.999998	-0.0278174	0.958023	0.996126	0.0507742	0.923472	0.999969
_163.0751-10.72	-0.00721871	0.961794	0.999998	-0.277571	0.0811686	0.782117	-0.270352	0.0885715	0.999969
_163.0762-11.34	-0.193278	0.533491	0.999998	-0.0905948	0.76919	0.987775	0.102684	0.739553	0.999969
_163.0948-9.87	0.195096	0.380501	0.984119	0.289243	0.200521	0.814674	0.0941469	0.668919	0.999969
_163.1326-8.86	0.225352	0.172093	0.984119	-0.191911	0.240737	0.839485	-0.417263	0.0182149	0.999969
_164.0017-0.9	-0.121002	0.568765	0.999998	-0.37764	0.0894282	0.782117	-0.256638	0.235794	0.999969
_164.019-0.87	0.258616	0.268785	0.984119	0.0222055	0.922705	0.991333	-0.23641	0.310378	0.999969
_164.0292-0.74	0.0305802	0.885286	0.999998	-0.183719	0.392072	0.913614	-0.214299	0.320326	0.999969
_164.0366-9.25	-0.0486101	0.929062	0.999998	-0.667743	0.233075	0.839298	-0.619133	0.26723	0.999969
_164.0367-4.6	-0.120825	0.652772	0.999998	0.0300986	0.910462	0.988731	0.150923	0.574882	0.999969
_164.0375-1.44	-0.100562	0.556208	0.999998	0.0845879	0.619973	0.972872	0.18515	0.285411	0.999969
_164.0381-0.8	-0.269009	0.533106	0.999998	-0.464478	0.288209	0.868798	-0.195469	0.649576	0.999969
_164.0914-0.77	-0.284475	0.0399281	0.984119	-0.0755982	0.558031	0.963809	0.208877	0.119015	0.999969
_164.0914-0.91	-0.0904484	0.708425	0.999998	0.303887	0.220104	0.832133	0.394335	0.117743	0.999969
_164.0915-3.81	0.206852	0.520638	0.999998	-0.0786202	0.805931	0.987775	-0.285472	0.378426	0.999969
_164.0924-6.42	-0.32533	0.185675	0.984119	-0.15218	0.525936	0.955509	0.173149	0.47145	0.999969
_164.107-7.46	-0.71982	0.205596	0.984119	-0.217634	0.694524	0.975925	0.502187	0.370349	0.999969
_164.836-8.34	-0.338661	0.180604	0.984119	-0.445852	0.0844939	0.782117	-0.107191	0.662766	0.999969
_164.8992-1.42	-0.13376	0.259889	0.984119	-0.104359	0.375271	0.911356	0.0294005	0.800257	0.999969
_164.9297-0.68	-0.128587	0.281321	0.984119	-0.118369	0.31984	0.891278	0.0102182	0.930363	0.999969
_164.9566-0.63	-0.0642429	0.679553	0.999998	-0.10894	0.486075	0.951959	-0.0446966	0.773469	0.999969
_164.9608-0.66	0.226613	0.498837	0.999998	-0.0799938	0.809991	0.987775	-0.306607	0.363315	0.999969
_164.9751-0.79	-0.00719859	0.974741	0.999998	0.0049839	0.982511	0.996248	0.0121825	0.957268	0.999969
_164.9857-2.38	-0.40377	0.111692	0.984119	-0.549706	0.0363397	0.782117	-0.145936	0.549971	0.999969
_165.0067-1.21	0.231934	0.254129	0.984119	-0.0334112	0.86655	0.987775	-0.265345	0.195044	0.999969
_165.0193-8.16	-0.0604179	0.680783	0.999998	-0.0477518	0.744792	0.987775	0.0126662	0.931074	0.999969
_165.022-1.34	-0.229271	0.418018	0.996352	-0.546876	0.0659404	0.782117	-0.317605	0.266835	0.999969
_165.0401-0.72	0.299561	0.130275	0.984119	0.13475	0.48212	0.947929	-0.164811	0.391967	0.999969
_165.1373-8.86	0.182554	0.2477	0.984119	-0.21308	0.180814	0.804836	-0.395633	0.0200798	0.999969
_165.9788-10.87	0.434875	0.18559	0.984119	0.672416	0.048958	0.782117	0.23754	0.459994	0.999969
_165.9908-0.9	0.0250388	0.869278	0.999998	-0.102569	0.503394	0.955509	-0.127608	0.40712	0.999969
_166.0144-1.39	0.0701002	0.734949	0.999998	-0.0591589	0.774973	0.987775	-0.129259	0.534426	0.999969
_166.015-0.98	-0.0198954	0.934822	0.999998	0.129914	0.595135	0.969059	0.14981	0.540675	0.999969
_166.0506-2.98	-0.0933587	0.618046	0.999998	-0.0553661	0.766811	0.987775	0.0379926	0.838618	0.999969
_166.059-9.26	-0.0674961	0.751877	0.999998	-0.0990637	0.643297	0.975925	-0.0315676	0.882285	0.999969
_166.0591-8.99	-0.146173	0.367405	0.984119	-0.288271	0.0870902	0.782117	-0.142098	0.380542	0.999969
_166.0858-3.14	-0.131621	0.45601	0.999998	-0.307106	0.0947955	0.782117	-0.175485	0.323895	0.999969
_166.0861-8.85	-0.00597325	0.980994	0.999998	-0.0658062	0.79322	0.987775	-0.059833	0.81158	0.999969
_166.1065-9.53	0.125564	0.806289	0.999998	0.191442	0.708891	0.980907	0.065878	0.897553	0.999969
_166.1072-1.44	-0.43618	0.159131	0.984119	-0.207584	0.491166	0.95455	0.228596	0.449162	0.999969
_166.1225-9.31	-0.228867	0.141987	0.984119	-0.275313	0.0820753	0.782117	-0.0464459	0.757167	0.999969
_166.8597-0.74	0.379722	0.208659	0.984119	0.0290992	0.92107	0.991277	-0.350623	0.243793	0.999969
_166.9594-0.65	-0.10086	0.529793	0.999998	-0.143716	0.373991	0.911356	-0.0428565	0.788305	0.999969
_166.986-0.6	-0.0452166	0.747106	0.999998	-0.174386	0.224896	0.835373	-0.129169	0.363143	0.999969
_167.0183-11.24	-0.060962	0.701655	0.999998	-0.104825	0.512191	0.955509	-0.0438631	0.782561	0.999969
_167.0199-2.12	-0.0429415	0.734755	0.999998	8.46662e-05	0.999466	0.999715	0.0430262	0.734254	0.999969
_167.0204-8.69	-0.589573	0.287914	0.984119	-1.14796	0.0490197	0.782117	-0.558383	0.313208	0.999969
_167.0325-4.4	-0.702159	0.140402	0.984119	-0.187122	0.6838	0.975925	0.515037	0.271188	0.999969
_167.0362-3.06	0.0606253	0.76826	0.999998	0.0830722	0.686795	0.975925	0.0224469	0.913011	0.999969
_167.0373-4.38	0.430466	0.306877	0.984119	-0.488481	0.248678	0.853487	-0.918947	0.0395802	0.999969
_167.0378-2.49	-0.170662	0.495247	0.999998	-0.20517	0.413964	0.923171	-0.0345076	0.889457	0.999969
_167.0379-1.53	-0.29177	0.187389	0.984119	-0.209146	0.337563	0.903299	0.0826246	0.700907	0.999969
_167.0469-6.22	0.112412	0.800326	0.999998	-0.0118344	0.978733	0.996248	-0.124246	0.779875	0.999969
_167.0599-8.49	-0.267705	0.132043	0.984119	-0.459531	0.0155474	0.782117	-0.191826	0.271335	0.999969
_167.07-7.43	-0.184625	0.438781	0.999998	-0.0289289	0.902438	0.987775	0.155696	0.51252	0.999969
_167.08-1.84	-1.63506	0.0397883	0.984119	-0.0861329	0.906946	0.988731	1.54893	0.0498357	0.999969
_167.0813-7.59	0.361168	0.437774	0.999998	0.588804	0.213569	0.822669	0.227636	0.622574	0.999969
_167.0815-6.74	0.0374723	0.891537	0.999998	0.0488725	0.858877	0.987775	0.0114002	0.9669	0.999969
_167.0834-6.18	-0.189257	0.825705	0.999998	-0.110309	0.897812	0.987775	0.0789472	0.926757	0.999969
_167.1177-6.34	-0.0496862	0.92365	0.999998	0.423844	0.418952	0.926153	0.47353	0.367877	0.999969
_167.1178-6.62	0.172422	0.718997	0.999998	0.539914	0.269175	0.861549	0.367492	0.446794	0.999969
_167.1438-11.31	0.104502	0.673597	0.999998	-0.00396882	0.987197	0.996248	-0.10847	0.662033	0.999969
_168.0318-0.79	-0.0307722	0.914434	0.999998	0.0931515	0.745393	0.987775	0.123924	0.666197	0.999969
_168.063-4.21	-0.258009	0.0975816	0.984119	0.0473616	0.749801	0.987775	0.305371	0.0540579	0.999969
_168.0645-1.48	-1.24567	9.58034e-05	0.239413	-0.250843	0.301874	0.88026	0.994832	0.000752168	0.999969
_168.0651-7.09	-0.117081	0.661635	0.999998	-0.368212	0.181013	0.804836	-0.251132	0.353591	0.999969
_168.0652-7.39	-0.169629	0.312025	0.984119	0.179499	0.285719	0.868798	0.349128	0.0482974	0.999969
_168.1002-2.67	-1.31448	0.00491666	0.984119	-0.0785429	0.845887	0.987775	1.23594	0.00733484	0.999969
_168.1016-6.36	0.156223	0.483126	0.999998	0.328607	0.151496	0.783955	0.172384	0.439884	0.999969
_168.1018-7.55	0.0613657	0.885306	0.999998	-0.177911	0.67663	0.975925	-0.239277	0.575793	0.999969
_168.1026-10.04	-0.0284983	0.827725	0.999998	-0.11814	0.373317	0.911356	-0.0896414	0.496813	0.999969
_168.1098-9.94	0.079251	0.6557	0.999998	-0.310433	0.095463	0.782117	-0.389684	0.0413159	0.999969
_168.1128-6.57	0.00634931	0.99405	0.999998	-0.00869175	0.991854	0.998246	-0.0150411	0.985904	0.999969
_168.9337-0.83	-0.207046	0.336897	0.984119	-0.228908	0.290066	0.869545	-0.0218619	0.917919	0.999969
_168.9809-0.73	0.154689	0.558035	0.999998	-0.102173	0.697852	0.975925	-0.256863	0.335744	0.999969
_168.9981-1.65	0.108349	0.451869	0.999998	-0.415993	0.0098347	0.782117	-0.524342	0.00206263	0.999969
_169.0131-5.79	0.57806	0.148921	0.984119	0.47388	0.231235	0.839298	-0.10418	0.787424	0.999969
_169.0154-0.82	-0.0471953	0.76294	0.999998	-0.166993	0.294515	0.872006	-0.119798	0.447818	0.999969
_169.0465-3.45	-0.272182	0.228991	0.984119	-0.164222	0.46074	0.936576	0.10796	0.62586	0.999969
_169.0466-3.85	0.446161	0.485467	0.999998	-0.258421	0.684499	0.975925	-0.704581	0.276623	0.999969
_169.0626-1.11	0.12786	0.695861	0.999998	0.13071	0.689466	0.975925	0.00285032	0.993028	0.999969
_169.0759-8.48	-0.206872	0.792889	0.999998	-0.131495	0.867359	0.987775	0.0753771	0.923704	0.999969
_169.0966-6.09	-0.0339528	0.937755	0.999998	0.753493	0.0988442	0.782117	0.787446	0.0858447	0.999969
_169.0968-6.58	0.366463	0.580008	0.999998	0.750889	0.264819	0.858974	0.384426	0.56179	0.999969
_169.0968-6.91	0.345532	0.559515	0.999998	0.254022	0.667053	0.975925	-0.0915101	0.876492	0.999969
_169.0969-6.27	0.00809295	0.991238	0.999998	-0.0921673	0.900495	0.987775	-0.10026	0.891814	0.999969
_169.0969-6.45	0.0430341	0.912828	0.999998	0.306715	0.440002	0.933793	0.263681	0.50563	0.999969
_169.122-8.45	-0.0236089	0.88763	0.999998	-0.231359	0.179789	0.804836	-0.20775	0.225617	0.999969
_169.1331-8.54	-0.0699041	0.653229	0.999998	-0.36486	0.0306231	0.782117	-0.294956	0.0726173	0.999969
_170.0441-1.39	-0.0493854	0.865521	0.999998	-0.223373	0.448099	0.936287	-0.173987	0.553031	0.999969
_170.0461-6.45	0.121839	0.565577	0.999998	0.0473861	0.822309	0.987775	-0.0744534	0.724542	0.999969
_170.0463-4.85	0.251769	0.573241	0.999998	0.36077	0.422274	0.929243	0.109002	0.806468	0.999969
_170.0466-3.61	0.270015	0.308617	0.984119	0.458918	0.0937614	0.782117	0.188903	0.472192	0.999969
_170.0807-6.73	-0.134283	0.600629	0.999998	-0.344552	0.190506	0.814674	-0.210269	0.415598	0.999969
_170.0808-6.4	-7.8018e-05	0.999652	0.999998	0.0218517	0.902847	0.987775	0.0219297	0.902502	0.999969
_170.0821-7.71	-0.0613194	0.749987	0.999998	-0.146671	0.449728	0.936287	-0.0853512	0.657911	0.999969
_170.0821-7.83	-0.0613194	0.749987	0.999998	-0.146671	0.449728	0.936287	-0.0853512	0.657911	0.999969
_170.0821-8.18	-0.113057	0.904012	0.999998	-0.167157	0.85853	0.987775	-0.0540994	0.953974	0.999969
_170.0918-1.55	0.16105	0.842498	0.999998	-0.00238869	0.997647	0.999246	-0.163439	0.840197	0.999969
_170.0961-8.57	0.0216721	0.900036	0.999998	-0.24903	0.16317	0.798751	-0.270702	0.131831	0.999969
_170.0962-8.22	-0.00831239	0.983374	0.999998	0.313888	0.436265	0.933793	0.3222	0.424476	0.999969
_170.0962-8.95	-0.0584623	0.902442	0.999998	0.380574	0.42989	0.931986	0.439036	0.364198	0.999969
_170.0976-0.66	-0.137409	0.750949	0.999998	-0.0158836	0.970682	0.996248	0.121526	0.778857	0.999969
_170.1536-10.06	-0.0207665	0.895203	0.999998	-0.231746	0.156053	0.788084	-0.21098	0.193958	0.999969
_170.1537-10.66	0.0202882	0.910864	0.999998	-0.281815	0.13507	0.782117	-0.302103	0.111128	0.999969
_170.1537-11.1	0.0815945	0.608305	0.999998	-0.242547	0.140942	0.782117	-0.324141	0.0555598	0.999969
_170.9763-0.76	0.118834	0.650616	0.999998	-0.0790087	0.762858	0.987775	-0.197843	0.453693	0.999969
_170.9952-1.7	0.318742	0.0945669	0.984119	-0.210011	0.257604	0.857756	-0.528753	0.00986369	0.999969
_171.01-7.69	-0.164984	0.401351	0.989129	-0.179108	0.363313	0.911356	-0.0141239	0.942013	0.999969
_171.0138-3.34	0.115712	0.61445	0.999998	-0.0188377	0.934356	0.992732	-0.134549	0.558668	0.999969
_171.0224-1.71	-0.34276	0.177679	0.984119	-0.501776	0.0563055	0.782117	-0.159016	0.521337	0.999969
_171.0261-3.13	-0.0180525	0.944087	0.999998	-0.0752552	0.770321	0.987775	-0.0572027	0.824267	0.999969
_171.0276-4.58	-0.110037	0.559441	0.999998	-0.136469	0.470564	0.945486	-0.0264317	0.887869	0.999969
_171.028-2.7	0.191322	0.589995	0.999998	0.179001	0.613937	0.972872	-0.0123212	0.972176	0.999969
_171.0408-2.64	-0.240965	0.545815	0.999998	-0.115289	0.771479	0.987775	0.125677	0.751605	0.999969
_171.0428-0.6	-0.0335853	0.854943	0.999998	-0.325963	0.0916275	0.782117	-0.292378	0.126695	0.999969
_171.0432-1.04	0.0232267	0.882771	0.999998	-0.0888554	0.574673	0.967941	-0.112082	0.480449	0.999969
_171.1125-6.34	0.00992568	0.975597	0.999998	-0.247143	0.450834	0.936287	-0.257068	0.433233	0.999969
_171.1126-7.33	-0.0806875	0.922555	0.999998	-0.130171	0.875407	0.987775	-0.0494832	0.952454	0.999969
_171.1126-8	-0.143338	0.431278	0.998854	-0.0969913	0.592171	0.968732	0.0463468	0.797193	0.999969
_171.1388-11.39	-0.255456	0.330927	0.984119	-0.402772	0.134255	0.782117	-0.147316	0.570758	0.999969
_171.9587-0.6	-0.185368	0.322388	0.984119	-0.207846	0.269256	0.861549	-0.0224784	0.902841	0.999969
_172.007-2.45	-0.0675545	0.707461	0.999998	-0.178172	0.329273	0.897332	-0.110618	0.540573	0.999969
_172.0092-2.07	-0.0164328	0.910273	0.999998	-0.114187	0.438363	0.933793	-0.0977544	0.505858	0.999969
_172.0182-1.39	0.348671	0.233342	0.984119	-0.244991	0.396447	0.913614	-0.593662	0.0519061	0.999969
_172.0271-1.81	-0.0326877	0.919007	0.999998	-0.0643694	0.841374	0.987775	-0.0316817	0.92149	0.999969
_172.04-8.21	-0.179219	0.763758	0.999998	-0.270251	0.651057	0.975925	-0.0910323	0.878523	0.999969
_172.0613-1.34	-0.193456	0.667067	0.999998	-0.0506107	0.910123	0.988731	0.142846	0.750402	0.999969
_172.0614-1.24	-0.169479	0.715622	0.999998	-0.044487	0.923648	0.991466	0.124992	0.78795	0.999969
_172.0614-1.47	0.305312	0.500602	0.999998	0.0574134	0.89843	0.987775	-0.247898	0.583437	0.999969
_172.0614-2.14	-0.140532	0.453023	0.999998	0.0414975	0.823064	0.987775	0.18203	0.334252	0.999969
_172.0614-2.85	-0.0205034	0.962347	0.999998	-0.179737	0.679893	0.975925	-0.159233	0.714532	0.999969
_172.0616-3.39	0.142359	0.719418	0.999998	0.097153	0.8061	0.987775	-0.0452057	0.908993	0.999969
_172.0694-8.38	-0.169706	0.215964	0.984119	-0.227973	0.103368	0.782117	-0.0582669	0.663471	0.999969
_172.0977-8.15	0.185398	0.47545	0.999998	-0.0584706	0.820501	0.987775	-0.243869	0.350979	0.999969
_172.0978-7.65	-0.286718	0.183591	0.984119	-0.0913919	0.662837	0.975925	0.195326	0.357055	0.999969
_172.133-7.44	-0.215253	0.28363	0.984119	-0.213138	0.288203	0.868798	0.00211584	0.991417	0.999969
_172.1522-9.4	0.0716992	0.660959	0.999998	-0.15532	0.347969	0.911356	-0.227019	0.177381	0.999969
_172.1692-11.54	0.0893749	0.660903	0.999998	-0.248097	0.233522	0.839298	-0.337472	0.112178	0.999969
_172.1693-11.23	-0.0275566	0.871489	0.999998	-0.262203	0.138695	0.782117	-0.234646	0.181902	0.999969
_172.1693-11.84	0.0719007	0.704788	0.999998	-0.368076	0.0671756	0.782117	-0.439977	0.0324286	0.999969
_172.9574-0.64	-0.284302	0.208005	0.984119	-0.381996	0.0976068	0.782117	-0.0976942	0.657392	0.999969
_172.9575-0.68	-0.449723	0.253308	0.984119	-0.428391	0.275523	0.866077	0.0213312	0.955776	0.999969
_172.9612-2.13	-0.0792491	0.729944	0.999998	0.0434166	0.849782	0.987775	0.122666	0.594199	0.999969
_172.9856-1.26	0.256499	0.20837	0.984119	0.199368	0.322893	0.891566	-0.0571307	0.773489	0.999969
_173.0076-6.92	0.650802	0.0736668	0.984119	0.553759	0.122416	0.782117	-0.0970433	0.777842	0.999969
_173.0078-2.48	0.712737	0.206737	0.984119	0.763731	0.177811	0.803873	0.0509934	0.925963	0.999969
_173.0452-6.07	-0.335242	0.246711	0.984119	-0.233197	0.414737	0.923171	0.102045	0.718621	0.999969
_173.0715-7.73	-0.150657	0.744509	0.999998	-0.0895519	0.846218	0.987775	0.0611048	0.89468	0.999969
_173.0798-8.81	0.00442836	0.977279	0.999998	-0.258105	0.112573	0.782117	-0.262534	0.107044	0.999969
_173.1161-5.99	-0.436729	0.0103705	0.984119	-0.266367	0.0935937	0.782117	0.170361	0.269701	0.999969
_173.9654-0.75	-0.177822	0.28546	0.984119	-0.0430213	0.792246	0.987775	0.134801	0.414157	0.999969
_174.0404-1.65	0.0444078	0.958341	0.999998	-0.165244	0.845979	0.987775	-0.209652	0.805407	0.999969
_174.0552-7.55	-0.0470472	0.96784	0.999998	0.193788	0.868162	0.987775	0.240835	0.836605	0.999969
_174.0562-9.92	0.210673	0.22139	0.984119	0.257114	0.140415	0.782117	0.0464413	0.782183	0.999969
_174.0757-1.01	-0.413502	0.0153223	0.984119	-0.247822	0.121186	0.782117	0.16568	0.28902	0.999969
_174.0758-1.34	-0.161694	0.73933	0.999998	-0.0580395	0.904768	0.987775	0.103654	0.830898	0.999969
_174.0758-1.49	-0.847685	0.0583077	0.984119	-0.563046	0.193028	0.814674	0.28464	0.501056	0.999969
_174.0768-2.65	-0.0838686	0.654081	0.999998	-0.0939354	0.616065	0.972872	-0.0100667	0.956956	0.999969
_174.0913-7.91	0.00525081	0.97586	0.999998	-0.169888	0.335528	0.902323	-0.175139	0.321292	0.999969
_174.1118-6.21	-0.29147	0.526766	0.999998	0.501343	0.282743	0.868325	0.792813	0.09872	0.999969
_174.112-1.22	-0.180324	0.587727	0.999998	0.112908	0.733463	0.987775	0.293232	0.381989	0.999969
_174.112-8.13	0.148855	0.590703	0.999998	-0.0222132	0.935712	0.992732	-0.171068	0.537187	0.999969
_174.1122-2.13	-0.236222	0.581701	0.999998	-0.294455	0.493537	0.955509	-0.0582322	0.891432	0.999969
_174.1122-2.63	-0.0710185	0.874677	0.999998	-0.228802	0.612819	0.972872	-0.157783	0.726484	0.999969
_174.1122-6.43	-0.216698	0.63725	0.999998	0.405904	0.381689	0.911356	0.622602	0.187308	0.999969
_174.1123-1.39	0.0696868	0.832703	0.999998	0.202122	0.542429	0.955946	0.132436	0.688701	0.999969
_174.1487-7.82	-0.384952	0.116541	0.984119	-0.261769	0.274832	0.866077	0.123183	0.601416	0.999969
_174.1488-8.25	-0.119641	0.389771	0.988273	-0.207686	0.145299	0.782117	-0.088045	0.524333	0.999969
_174.9378-0.67	0.0625522	0.82391	0.999998	-0.0337621	0.904342	0.987775	-0.0963142	0.732191	0.999969
_174.9912-1.21	0.238043	0.267779	0.984119	0.39716	0.074338	0.782117	0.159117	0.45348	0.999969
_175.0244-2.83	-0.348916	0.138468	0.984119	-0.41021	0.0858035	0.782117	-0.0612946	0.786897	0.999969
_175.0269-1.61	0.663616	0.0913463	0.984119	0.353012	0.35192	0.911356	-0.310604	0.411167	0.999969
_175.0608-2.54	-0.176314	0.550493	0.999998	-0.259693	0.382647	0.911567	-0.0833795	0.776627	0.999969
_175.0751-11.85	0.057482	0.714349	0.999998	-0.205071	0.203488	0.814674	-0.262553	0.109481	0.999969
_175.0756-10.14	-0.117187	0.354263	0.984119	0.0349484	0.779387	0.987775	0.152136	0.233801	0.999969
_175.0776-8.74	-0.929966	0.028408	0.984119	-0.294046	0.454058	0.936287	0.63592	0.117576	0.999969
_175.0862-7.73	-0.185	0.708658	0.999998	-0.0594821	0.904161	0.987775	0.125518	0.799607	0.999969
_175.1074-0.98	0.297714	0.270248	0.984119	0.493943	0.0772215	0.782117	0.196229	0.462047	0.999969
_176.0704-8.6	-0.245806	0.333201	0.984119	-0.250101	0.3251	0.892354	-0.00429458	0.986285	0.999969
_176.0785-11.85	-0.00937889	0.955059	0.999998	-0.182984	0.281437	0.868325	-0.173605	0.305866	0.999969
_176.0913-1.45	-0.414739	0.166545	0.984119	-0.217248	0.457746	0.936287	0.197491	0.498935	0.999969
_176.0914-0.99	-0.22216	0.714116	0.999998	-0.423063	0.488096	0.952313	-0.200904	0.740323	0.999969
_176.1257-8.18	-0.296023	0.427506	0.998854	-1.09733	0.00875465	0.782117	-0.801304	0.0436199	0.999969
_176.1277-1.86	0.101143	0.630054	0.999998	0.199116	0.348573	0.911356	0.0979733	0.640733	0.999969
_176.897-0.76	-1.17617	0.0484399	0.984119	-1.0284	0.0797855	0.782117	0.14777	0.790476	0.999969
_177.0012-1.11	-0.0705936	0.746377	0.999998	0.170105	0.43979	0.933793	0.240699	0.279249	0.999969
_177.0402-0.94	-0.0595219	0.753854	0.999998	0.00678176	0.971452	0.996248	0.0663036	0.726982	0.999969
_177.0756-8.28	0.370879	0.220469	0.984119	-0.534105	0.0856742	0.782117	-0.904984	0.0071808	0.999969
_177.0869-0.84	-0.234469	0.225394	0.984119	-0.123714	0.514584	0.955509	0.110754	0.559013	0.999969
_177.0871-1.46	0.111128	0.538005	0.999998	-0.0878545	0.625495	0.972872	-0.198983	0.277028	0.999969
_177.0907-10.75	0.098781	0.541136	0.999998	-0.37995	0.0298643	0.782117	-0.478731	0.00863128	0.999969
_177.0907-11.47	0.121434	0.505774	0.999998	-0.218408	0.239252	0.839485	-0.339842	0.0761256	0.999969
_177.0907-8.03	-0.202207	0.250856	0.984119	-0.153235	0.379553	0.911356	0.0489723	0.77618	0.999969
_177.957-0.86	-0.0908507	0.496223	0.999998	0.0213811	0.871791	0.987775	0.112232	0.402572	0.999969
_178.0508-9.5	0.0451606	0.90616	0.999998	-0.13777	0.719675	0.983325	-0.182931	0.634277	0.999969
_178.0509-9.14	-0.0691712	0.939707	0.999998	-0.0668722	0.941706	0.992821	0.00229899	0.997994	0.999969
_178.0571-7.51	-0.136155	0.636196	0.999998	-0.182049	0.528355	0.955509	-0.0458939	0.872879	0.999969
_178.0861-8.03	-0.071412	0.682246	0.999998	-0.302099	0.0981665	0.782117	-0.230687	0.197829	0.999969
_178.0861-8.44	0.00105099	0.995704	0.999998	-0.238986	0.232644	0.839298	-0.240037	0.230696	0.999969
_178.0861-9.83	-0.0198524	0.906662	0.999998	-0.191424	0.268527	0.861549	-0.171571	0.319323	0.999969
_178.1076-1.35	0.684084	0.426119	0.998854	0.77097	0.371174	0.911356	0.0868861	0.918594	0.999969
_178.1224-11.72	-0.0391778	0.790993	0.999998	-0.291684	0.0633761	0.782117	-0.252507	0.10299	0.999969
_178.8944-0.76	-1.1908	0.0554264	0.984119	-1.02841	0.0929233	0.782117	0.162387	0.780459	0.999969
_178.94-0.67	-0.283296	0.300865	0.984119	-0.165422	0.540767	0.955509	0.117874	0.661921	0.999969
_178.9835-0.83	0.213389	0.495242	0.999998	-0.199673	0.522949	0.955509	-0.413062	0.196354	0.999969
_179.0018-2.31	-0.0193982	0.913032	0.999998	-0.242843	0.18507	0.809351	-0.223445	0.22055	0.999969
_179.0127-2.34	-0.174265	0.207426	0.984119	-0.167117	0.225664	0.83546	0.00714859	0.957573	0.999969
_179.0135-0.89	-0.173444	0.352763	0.984119	-0.209898	0.264058	0.858974	-0.0364541	0.842898	0.999969
_179.0347-8.94	-0.841899	0.109988	0.984119	-0.166514	0.74118	0.987775	0.675385	0.192837	0.999969
_179.0359-6.44	0.15959	0.430212	0.998854	0.277149	0.17982	0.804836	0.117559	0.559227	0.999969
_179.0374-7.6	-0.184602	0.666083	0.999998	-0.600838	0.172835	0.803873	-0.416236	0.336882	0.999969
_179.0374-7.9	-0.630714	0.124453	0.984119	-0.719592	0.0831869	0.782117	-0.0888785	0.821475	0.999969
_179.0375-3.39	-0.104695	0.571153	0.999998	-0.220289	0.24216	0.841666	-0.115595	0.532266	0.999969
_179.0376-2.09	-0.121566	0.387114	0.988188	-0.144487	0.306552	0.882574	-0.022921	0.868811	0.999969
_179.0378-2.61	-0.0239674	0.857458	0.999998	-0.100468	0.455706	0.936287	-0.0765005	0.568458	0.999969
_179.0559-1.04	0.262605	0.21043	0.984119	0.321047	0.130681	0.782117	0.0584423	0.774718	0.999969
_179.0634-8.96	0.0956066	0.553054	0.999998	-0.28646	0.0894837	0.782117	-0.382067	0.0287512	0.999969
_179.0701-10.37	-0.0150698	0.924855	0.999998	-0.237548	0.151752	0.783955	-0.222478	0.177595	0.999969
_179.0702-8.27	-0.44044	0.0720267	0.984119	-0.242128	0.303596	0.880606	0.198312	0.396596	0.999969
_179.0711-8.82	-0.575697	0.151141	0.984119	-0.658228	0.104335	0.782117	-0.0825312	0.831055	0.999969
_179.0912-6.81	-0.189324	0.370416	0.984119	-0.145796	0.48786	0.952313	0.0435286	0.83466	0.999969
_179.1272-7.14	-0.761049	0.178599	0.984119	-0.56746	0.309156	0.884972	0.193589	0.724379	0.999969
_179.1279-6.72	-0.274428	0.134922	0.984119	-0.108868	0.539751	0.955509	0.165559	0.355186	0.999969
_179.1283-6.53	-0.285908	0.304082	0.984119	-0.130992	0.632753	0.973863	0.154916	0.572599	0.999969
_179.9024-0.78	-0.310078	0.185737	0.984119	-0.281949	0.226466	0.837186	0.028129	0.901455	0.999969
_179.9808-1.43	-0.0071661	0.974857	0.999998	-0.207249	0.368904	0.911356	-0.200083	0.385237	0.999969
_180.0326-5.33	-0.251459	0.107452	0.984119	-0.0698387	0.640815	0.975925	0.18162	0.234928	0.999969
_180.0331-5.44	-0.138776	0.38833	0.988188	-0.0166092	0.916695	0.989978	0.122167	0.446282	0.999969
_180.0748-8.75	0.322864	0.384268	0.984119	-0.199234	0.588268	0.968732	-0.522099	0.168083	0.999969
_180.1013-6.2	-0.565364	0.0883632	0.984119	-0.485586	0.138192	0.782117	0.0797781	0.800221	0.999969
_180.1015-7.41	0.290478	0.388233	0.988188	0.179168	0.591589	0.968732	-0.11131	0.738102	0.999969
_180.1016-6.77	-0.266578	0.246752	0.984119	-0.187665	0.409317	0.920687	0.0789126	0.726034	0.999969
_180.1017-7.98	-0.121012	0.46176	0.999998	-0.103742	0.527052	0.955509	0.0172699	0.915565	0.999969
_180.1017-8.12	-0.130051	0.567573	0.999998	0.0770637	0.733857	0.987775	0.207115	0.366796	0.999969
_180.1362-5.99	-0.28041	0.236348	0.984119	-0.148991	0.521888	0.955509	0.131419	0.571527	0.999969
_180.1368-7.47	-0.30315	0.056432	0.984119	-0.125268	0.405668	0.918627	0.177883	0.243315	0.999969
_180.1372-6.23	-0.28892	0.132344	0.984119	-0.0282621	0.878208	0.987775	0.260658	0.171485	0.999969
_180.1591-8.86	0.2127	0.202263	0.984119	-0.191658	0.248077	0.853487	-0.404358	0.0231028	0.999969
_180.9809-0.9	-0.157465	0.426008	0.998854	-0.393704	0.0590908	0.782117	-0.236239	0.238691	0.999969
_181.014-7.72	-0.450713	0.0687066	0.984119	-0.432492	0.0793752	0.782117	0.0182216	0.937739	0.999969
_181.0147-7.03	-0.0782231	0.637312	0.999998	-0.172348	0.306021	0.882574	-0.0941251	0.57118	0.999969
_181.0258-1.96	0.216065	0.68343	0.999998	-0.102848	0.845744	0.987775	-0.318913	0.548616	0.999969
_181.0525-9.14	-0.189473	0.341163	0.984119	0.0365078	0.852233	0.987775	0.225981	0.259378	0.999969
_181.0591-8.96	0.102472	0.523969	0.999998	-0.296331	0.0791003	0.782117	-0.398802	0.0229899	0.999969
_181.0614-7.14	-0.0390671	0.821532	0.999998	-0.14314	0.413652	0.923171	-0.104073	0.550063	0.999969
_181.0643-3.27	-0.117378	0.639775	0.999998	-0.127398	0.61172	0.972872	-0.0100205	0.968007	0.999969
_181.0855-11.09	-0.17936	0.246072	0.984119	-0.163729	0.287801	0.868798	0.0156307	0.917551	0.999969
_181.122-10.61	0.0394493	0.832073	0.999998	-0.349496	0.0756876	0.782117	-0.388946	0.0508235	0.999969
_181.9378-0.81	-0.533545	0.195665	0.984119	-0.481957	0.239964	0.839485	0.0515878	0.897458	0.999969
_181.9776-1.35	-0.0517731	0.82265	0.999998	-0.257308	0.275035	0.866077	-0.205535	0.379684	0.999969
_182.0455-7.78	-0.112348	0.668772	0.999998	0.28921	0.279194	0.868325	0.401558	0.140076	0.999969
_182.0797-6.45	0.445551	0.132902	0.984119	0.1977	0.491129	0.95455	-0.24785	0.390275	0.999969
_182.0799-6.75	-0.200153	0.431226	0.998854	0.136796	0.588452	0.968732	0.336949	0.193641	0.999969
_182.1173-11.7	-0.320323	0.498565	0.999998	-0.169998	0.717913	0.983325	0.150325	0.749269	0.999969
_182.1174-10.48	0.00200737	0.990588	0.999998	-0.283604	0.111267	0.782117	-0.285611	0.108971	0.999969
_182.9962-0.86	-0.234227	0.408466	0.994282	-0.276377	0.331627	0.900799	-0.0421497	0.880368	0.999969
_182.9964-1.02	-0.201781	0.356454	0.984119	-0.100404	0.642605	0.975925	0.101377	0.63941	0.999969
_183.0046-0.96	-0.143581	0.345123	0.984119	-0.113114	0.454359	0.936287	0.0304675	0.838836	0.999969
_183.0274-2.73	0.517372	0.465088	0.999998	0.803615	0.262658	0.858974	0.286243	0.684151	0.999969
_183.0283-4.38	-0.718809	0.105995	0.984119	-1.15731	0.0144828	0.782117	-0.4385	0.310254	0.999969
_183.0295-7.9	-0.121058	0.666538	0.999998	0.0755365	0.787614	0.987775	0.196594	0.486382	0.999969
_183.0299-6.5	0.192571	0.27082	0.984119	0.0494624	0.772898	0.987775	-0.143109	0.408733	0.999969
_183.0491-8.5	-0.00800224	0.973174	0.999998	-0.200246	0.405831	0.918627	-0.192244	0.424414	0.999969
_183.0651-9.2	0.219892	0.253863	0.984119	-0.000325416	0.998621	0.999421	-0.220217	0.253192	0.999969
_183.066-8.39	-0.0416612	0.85819	0.999998	-0.249253	0.294232	0.872006	-0.207591	0.379562	0.999969
_183.066-8.9	-0.0847408	0.895086	0.999998	-0.164279	0.798391	0.987775	-0.079538	0.90149	0.999969
_183.0917-8.74	-0.415111	0.0240334	0.984119	-0.247584	0.154454	0.786109	0.167527	0.326038	0.999969
_183.1125-7.04	-0.0141599	0.980946	0.999998	-0.199399	0.737131	0.987775	-0.185239	0.755113	0.999969
_184.0224-1.82	-0.144947	0.831727	0.999998	0.0492171	0.942441	0.992821	0.194164	0.776059	0.999969
_184.0588-1.16	-0.0774293	0.72981	0.999998	-0.200829	0.375998	0.911356	-0.1234	0.583238	0.999969
_184.0966-6.42	-0.0483958	0.801391	0.999998	-0.114809	0.552716	0.962535	-0.0664134	0.730201	0.999969
_184.1047-8.03	-0.0807929	0.722414	0.999998	-0.278981	0.230796	0.839298	-0.198188	0.388739	0.999969
_184.1047-9.54	0.0633753	0.677305	0.999998	-0.180398	0.246031	0.852748	-0.243774	0.123829	0.999969
_184.1057-10.04	-0.052018	0.73691	0.999998	0.0681441	0.660321	0.975925	0.120162	0.441614	0.999969
_184.1328-8.94	-0.281665	0.148581	0.984119	-0.207097	0.280192	0.868325	0.0745677	0.692193	0.999969
_184.1695-11.9	0.0211079	0.900731	0.999998	-0.302688	0.0893567	0.782117	-0.323796	0.0710842	0.999969
_184.9928-6.99	0.0151557	0.944106	0.999998	-0.0495318	0.818915	0.987775	-0.0646875	0.765095	0.999969
_185.012-1.29	-0.071257	0.718257	0.999998	0.230887	0.252337	0.855687	0.302144	0.140269	0.999969
_185.0429-6.47	0.0406951	0.740895	0.999998	0.166257	0.189339	0.814674	0.125562	0.315347	0.999969
_185.0436-1.34	0.222711	0.565432	0.999998	0.0701906	0.855496	0.987775	-0.152521	0.692948	0.999969
_185.0929-1.24	-0.443573	0.403728	0.992838	-0.452537	0.394528	0.913614	-0.00896401	0.98637	0.999969
_185.0952-11.54	-0.298806	0.0365862	0.984119	-0.352107	0.0163953	0.782117	-0.0533012	0.687351	0.999969
_185.1283-7.03	-0.01001	0.98614	0.999998	-0.0291231	0.959692	0.99615	-0.0191131	0.973539	0.999969
_185.1286-7.78	-0.104936	0.899972	0.999998	-0.211128	0.800513	0.987775	-0.106192	0.898781	0.999969
_185.129-7.95	-0.0121338	0.989018	0.999998	-0.0963033	0.913024	0.989535	-0.0841695	0.923943	0.999969
_186.0405-6.79	0.16422	0.436676	0.999998	0.193814	0.360602	0.911356	0.0295939	0.887371	0.999969
_186.045-1.23	0.398883	0.277627	0.984119	0.658948	0.08274	0.782117	0.260065	0.473808	0.999969
_186.0553-7.98	-0.178001	0.392656	0.988613	-0.166794	0.422417	0.929243	0.0112072	0.956521	0.999969
_186.0757-1.15	-0.120539	0.606541	0.999998	0.00390992	0.986609	0.996248	0.124449	0.595031	0.999969
_186.0757-4.61	-0.171972	0.569315	0.999998	-0.23623	0.43669	0.933793	-0.0642579	0.830796	0.999969
_186.0758-6.29	-0.444816	0.0564532	0.984119	-0.320108	0.157246	0.788084	0.124708	0.570146	0.999969
_186.0767-2.04	-0.00657628	0.964549	0.999998	-0.0617292	0.677456	0.975925	-0.0551529	0.710002	0.999969
_186.0769-5.91	0.181789	0.372667	0.984119	0.135159	0.5048	0.955509	-0.0466307	0.816766	0.999969
_186.0769-6.41	0.0700393	0.678884	0.999998	0.0463682	0.783671	0.987775	-0.0236711	0.888431	0.999969
_186.1122-1.57	-0.262499	0.207405	0.984119	-0.181528	0.376401	0.911356	0.0809703	0.689933	0.999969
_186.1122-9.71	-0.0710156	0.676057	0.999998	-0.257958	0.142888	0.782117	-0.186943	0.279848	0.999969
_186.1131-8.61	0.111144	0.707261	0.999998	-0.119331	0.686914	0.975925	-0.230474	0.439841	0.999969
_186.1131-8.85	-0.055351	0.920623	0.999998	-0.0132824	0.980919	0.996248	0.0420686	0.939624	0.999969
_186.1186-6.73	-0.0506299	0.860674	0.999998	-0.149191	0.606519	0.972028	-0.0985609	0.732984	0.999969
_186.1486-9.28	0.0167228	0.929482	0.999998	-0.196145	0.308136	0.884078	-0.212868	0.270231	0.999969
_186.1849-11.94	-0.0103969	0.945759	0.999998	-0.220611	0.163197	0.798751	-0.210214	0.182622	0.999969
_186.1849-12.64	0.0884693	0.593605	0.999998	-0.26557	0.122901	0.782117	-0.35404	0.0458334	0.999969
_187.0024-2.51	0.104819	0.766332	0.999998	0.00718803	0.983716	0.996248	-0.0976314	0.781892	0.999969
_187.0195-0.87	-0.493011	0.148463	0.984119	-0.38212	0.255883	0.857175	0.110891	0.736337	0.999969
_187.0198-2.7	0.483551	0.283578	0.984119	0.069509	0.87504	0.987775	-0.414042	0.355967	0.999969
_187.022-8.2	-0.189073	0.479858	0.999998	-0.441926	0.111378	0.782117	-0.252853	0.348006	0.999969
_187.051-9.81	-0.286046	0.397942	0.988613	-0.176469	0.599188	0.969172	0.109577	0.743421	0.999969
_187.0511-8.39	0.0322585	0.959318	0.999998	-0.138175	0.827183	0.987775	-0.170434	0.787802	0.999969
_187.0511-9.66	-0.122484	0.83523	0.999998	-0.171829	0.770608	0.987775	-0.0493449	0.933176	0.999969
_187.0574-4.82	-0.078186	0.585161	0.999998	-0.132372	0.360018	0.911356	-0.054186	0.704436	0.999969
_187.0575-1.09	0.139246	0.391316	0.988273	0.0578388	0.718907	0.983325	-0.0814071	0.613241	0.999969
_187.058-1.59	0.00132978	0.9948	0.999998	0.126266	0.538753	0.955509	0.124936	0.542981	0.999969
_187.0719-7.58	-0.0298972	0.964796	0.999998	0.139941	0.836448	0.987775	0.169838	0.802237	0.999969
_187.1258-10.95	0.427647	0.01306	0.984119	0.164465	0.294704	0.872006	-0.263182	0.10305	0.999969
_187.1317-4.55	0.0783168	0.65707	0.999998	0.151045	0.396254	0.913614	0.0727283	0.679988	0.999969
_187.8607-0.73	-0.348059	0.329531	0.984119	-0.429608	0.232734	0.839298	-0.0815491	0.816441	0.999969
_188.0227-1.24	0.135826	0.545484	0.999998	0.397794	0.0905319	0.782117	0.261968	0.25163	0.999969
_188.0241-0.85	0.27022	0.365864	0.984119	0.0675609	0.818732	0.987775	-0.20266	0.494966	0.999969
_188.035-8.92	-0.427771	0.606333	0.999998	-0.0169109	0.98367	0.996248	0.41086	0.620514	0.999969
_188.035-9.2	-0.570883	0.447745	0.999998	-0.114133	0.878182	0.987775	0.45675	0.542116	0.999969
_188.035-9.28	-0.536599	0.466596	0.999998	0.119798	0.869737	0.987775	0.656397	0.37534	0.999969
_188.056-3.65	0.273317	0.300199	0.984119	0.49661	0.0704705	0.782117	0.223293	0.394398	0.999969
_188.0644-6.2	0.269506	0.585936	0.999998	-0.562988	0.263261	0.858974	-0.832493	0.106471	0.999969
_188.0914-1.07	-0.150231	0.607376	0.999998	0.0183194	0.94981	0.995209	0.16855	0.564757	0.999969
_188.0914-1.26	0.135686	0.70723	0.999998	0.0213209	0.952825	0.996126	-0.114365	0.751402	0.999969
_188.1279-8.69	0.0793168	0.775447	0.999998	-0.0912009	0.743029	0.987775	-0.170518	0.541796	0.999969
_188.1279-8.85	0.0402675	0.861573	0.999998	-0.0790907	0.732376	0.987775	-0.119358	0.606748	0.999969
_188.128-2.13	-0.129444	0.362629	0.984119	0.0277928	0.842869	0.987775	0.157237	0.272036	0.999969
_188.1639-10.09	-0.147462	0.385335	0.985621	-0.0707069	0.67409	0.975925	0.0767548	0.648204	0.999969
_188.9506-1.25	0.116331	0.571875	0.999998	0.145711	0.480299	0.947462	0.0293809	0.885871	0.999969
_188.9981-2.43	0.00231876	0.995142	0.999998	0.110142	0.772767	0.987775	0.107823	0.77741	0.999969
_189.0054-0.77	-0.0734639	0.773968	0.999998	-0.373478	0.158241	0.788084	-0.300014	0.251249	0.999969
_189.0066-1.8	-0.00564034	0.961393	0.999998	0.0707469	0.546321	0.957653	0.0763872	0.515246	0.999969
_189.0067-4.78	-0.0176231	0.891589	0.999998	-0.179745	0.178213	0.803887	-0.162122	0.221964	0.999969
_189.0185-8.5	0.0780672	0.691442	0.999998	-0.120595	0.541348	0.955509	-0.198663	0.319661	0.999969
_189.0193-2.3	-0.162012	0.636821	0.999998	-0.270393	0.433881	0.933793	-0.108381	0.751593	0.999969
_189.0208-0.83	0.270042	0.370667	0.984119	0.0855916	0.773809	0.987775	-0.18445	0.537838	0.999969
_189.0368-0.76	-0.294601	0.371696	0.984119	-0.216242	0.509292	0.955509	0.0783599	0.809749	0.999969
_189.0399-1.65	-0.0429006	0.680356	0.999998	-0.0273123	0.792743	0.987775	0.0155882	0.880697	0.999969
_189.0542-9.08	-0.433768	0.338908	0.984119	0.318038	0.479947	0.947462	0.751806	0.107777	0.999969
_189.0866-0.79	-0.583366	0.480668	0.999998	-0.45336	0.582344	0.968732	0.130007	0.874074	0.999969
_189.0868-1.62	0.162261	0.48245	0.999998	0.0954942	0.677618	0.975925	-0.0667673	0.770966	0.999969
_189.5885-10.51	-0.0435308	0.806355	0.999998	-0.317849	0.0889471	0.782117	-0.274318	0.137172	0.999969
_189.8578-0.72	-0.313694	0.391513	0.988273	-0.443587	0.231442	0.839298	-0.129893	0.719856	0.999969
_189.9886-0.72	0.00488501	0.986635	0.999998	0.025433	0.930509	0.992732	0.020548	0.943829	0.999969
_190.0015-0.73	-0.116674	0.649765	0.999998	-0.352729	0.181983	0.806339	-0.236055	0.363536	0.999969
_190.0181-2.43	0.0936292	0.755007	0.999998	0.226037	0.454948	0.936287	0.132408	0.659554	0.999969
_190.0183-0.91	0.307662	0.33884	0.984119	-0.0414798	0.895754	0.987775	-0.349142	0.279912	0.999969
_190.0496-8.12	-0.218901	0.200142	0.984119	-0.171268	0.310829	0.886716	0.0476327	0.774383	0.999969
_190.0508-8.89	-0.473778	0.322847	0.984119	0.157617	0.738378	0.987775	0.631396	0.193351	0.999969
_190.051-8.54	-0.0544435	0.869754	0.999998	-0.281956	0.401447	0.917856	-0.227512	0.496539	0.999969
_190.0614-8.95	-0.0416292	0.890802	0.999998	-0.549079	0.085829	0.782117	-0.50745	0.109813	0.999969
_190.0716-7.73	-0.60166	0.0754601	0.984119	0.128376	0.68889	0.975925	0.730036	0.0351445	0.999969
_190.0718-1.77	0.299627	0.36063	0.984119	0.23781	0.465698	0.940809	-0.0618169	0.84829	0.999969
_190.1059-3.41	-0.225196	0.285219	0.984119	-0.222266	0.291289	0.869689	0.00293036	0.988677	0.999969
_190.107-2.91	-0.213368	0.62894	0.999998	-0.19668	0.655813	0.975925	0.016688	0.969728	0.999969
_190.9634-2.34	-0.21778	0.155791	0.984119	-0.160186	0.288759	0.869409	0.0575939	0.697942	0.999969
_190.9726-1.08	0.00618994	0.957076	0.999998	0.0283991	0.805154	0.987775	0.0222092	0.846963	0.999969
_190.9984-0.76	0.462344	0.450227	0.999998	-0.429853	0.482101	0.947929	-0.892197	0.155692	0.999969
_190.9999-1.6	0.549231	0.242497	0.984119	0.180515	0.694666	0.975925	-0.368716	0.426615	0.999969
_191.0088-1.43	0.245337	0.414575	0.995764	0.157855	0.597108	0.969059	-0.0874821	0.768812	0.999969
_191.0178-1.46	0.418564	0.0746836	0.984119	-0.110205	0.620765	0.972872	-0.528769	0.0288152	0.999969
_191.0385-0.86	-0.187074	0.371312	0.984119	-0.261932	0.216623	0.829005	-0.0748583	0.717338	0.999969
_191.0544-2.19	-0.508187	0.14483	0.984119	-0.514692	0.14012	0.782117	-0.00650488	0.984533	0.999969
_191.0663-0.77	0.0254802	0.836179	0.999998	-0.00945643	0.938788	0.992821	-0.0349366	0.776917	0.999969
_191.1028-0.93	-0.37787	0.0699691	0.984119	-0.199182	0.319399	0.891278	0.178688	0.370119	0.999969
_191.1062-11.22	0.100639	0.569212	0.999998	-0.421008	0.0282133	0.782117	-0.521647	0.00888009	0.999969
_191.1062-11.69	0.038797	0.794105	0.999998	-0.303376	0.0557901	0.782117	-0.342173	0.0337074	0.999969
_191.9851-0.72	0.0465961	0.872527	0.999998	0.0356026	0.90241	0.987775	-0.0109935	0.96979	0.999969
_192.0336-0.89	0.332555	0.498125	0.999998	0.477886	0.334382	0.902323	0.145331	0.765702	0.999969
_192.0503-7.27	0.0324343	0.952057	0.999998	0.111046	0.837021	0.987775	0.0786118	0.884176	0.999969
_192.0513-6.83	-0.10527	0.709165	0.999998	-0.267237	0.350019	0.911356	-0.161967	0.567357	0.999969
_192.1031-6.32	-0.363496	0.140861	0.984119	-0.0621399	0.793793	0.987775	0.301356	0.21679	0.999969
_192.1097-11.69	0.00788416	0.957369	0.999998	-0.325337	0.0408464	0.782117	-0.333221	0.0368159	0.999969
_192.1226-1.23	-0.0583441	0.626913	0.999998	-0.0602446	0.615827	0.972872	-0.00190053	0.987314	0.999969
_192.1226-2.12	-0.0890734	0.866949	0.999998	-0.302119	0.571858	0.967941	-0.213045	0.689322	0.999969
_192.138-10.58	-0.362535	0.408508	0.994282	-0.793229	0.082896	0.782117	-0.430693	0.328489	0.999969
_192.889-0.7	-0.211575	0.411002	0.994282	-0.462896	0.0844345	0.782117	-0.251321	0.331097	0.999969
_192.9571-0.67	-0.198095	0.249754	0.984119	-0.255995	0.1428	0.782117	-0.0578999	0.73106	0.999969
_192.9694-1.02	-0.0852209	0.5196	0.999998	-0.0410112	0.755309	0.987775	0.0442097	0.736978	0.999969
_192.975-1.42	-0.290435	0.531654	0.999998	-0.235042	0.61188	0.972872	0.0553932	0.904408	0.999969
_192.9789-0.85	-0.149036	0.575843	0.999998	-0.189179	0.479075	0.947462	-0.0401427	0.879607	0.999969
_193.014-7.73	-0.365523	0.0368867	0.984119	-0.283742	0.0953747	0.782117	0.0817805	0.614943	0.999969
_193.0141-8.15	0.00502361	0.975922	0.999998	-0.118501	0.480372	0.947462	-0.123525	0.462298	0.999969
_193.0169-1.98	-0.077434	0.561313	0.999998	-0.297924	0.037617	0.782117	-0.22049	0.111791	0.999969
_193.0353-1.05	-0.0575004	0.627094	0.999998	0.0473783	0.688542	0.975925	0.104879	0.380085	0.999969
_193.0501-8.97	-0.114623	0.527433	0.999998	-0.407753	0.0364904	0.782117	-0.293131	0.11918	0.999969
_193.0503-9.74	-0.127281	0.708528	0.999998	0.152325	0.654939	0.975925	0.279606	0.415852	0.999969
_193.0854-11.34	0.0712094	0.664215	0.999998	-0.249372	0.142213	0.782117	-0.320582	0.0651494	0.999969
_193.1072-7.33	-0.149289	0.41523	0.995764	-0.322054	0.0911271	0.782117	-0.172766	0.347637	0.999969
_193.1312-6.24	-0.347561	0.359415	0.984119	-0.143732	0.701199	0.975925	0.203829	0.587325	0.999969
_193.1314-6.51	-0.259127	0.52098	0.999998	0.219891	0.585235	0.968732	0.479018	0.243393	0.999969
_193.1315-6.71	-0.326891	0.373555	0.984119	0.230345	0.527761	0.955509	0.557236	0.139075	0.999969
_193.1319-6.86	-0.235964	0.29285	0.984119	-0.146647	0.508245	0.955509	0.0893173	0.68555	0.999969
_193.133-7	0.663187	0.0957112	0.984119	-0.0559444	0.882606	0.987775	-0.719132	0.0731021	0.999969
_193.1416-11.82	-0.0968914	0.528066	0.999998	-0.192157	0.21989	0.832133	-0.0952654	0.534918	0.999969
_193.9297-0.87	-0.15712	0.299184	0.984119	-0.169888	0.263121	0.858974	-0.0127677	0.931478	0.999969
_193.9298-0.79	-0.214129	0.242362	0.984119	-0.326011	0.083909	0.782117	-0.111882	0.534177	0.999969
_194.0388-0.77	0.344086	0.264679	0.984119	0.169922	0.575451	0.967941	-0.174165	0.566058	0.999969
_194.0455-9.06	-0.0130464	0.964464	0.999998	0.119803	0.683325	0.975925	0.13285	0.651233	0.999969
_194.054-8.52	0.00439973	0.982512	0.999998	-0.0769669	0.702115	0.975925	-0.0813666	0.686059	0.999969
_194.0591-7.33	0.300336	0.276756	0.984119	0.597916	0.04042	0.782117	0.297579	0.28101	0.999969
_194.9374-0.78	-0.284901	0.286354	0.984119	-0.243005	0.360573	0.911356	0.0418964	0.872948	0.999969
_194.9464-0.72	-0.280197	0.347566	0.984119	-0.148243	0.615271	0.972872	0.131954	0.65433	0.999969
_194.9666-0.8	-0.280376	0.14954	0.984119	-0.24225	0.208958	0.819759	0.0381263	0.838945	0.999969
_195.0301-8.88	-0.224594	0.157563	0.984119	-0.173206	0.26904	0.861549	0.0513884	0.738024	0.999969
_195.0322-6.44	0.486992	0.47383	0.999998	-0.199794	0.767169	0.987775	-0.686786	0.316665	0.999969
_195.0328-1.5	0.170328	0.473773	0.999998	0.175238	0.461355	0.936576	0.00490983	0.983375	0.999969
_195.033-0.98	-0.124585	0.53928	0.999998	-0.359208	0.0905542	0.782117	-0.234623	0.255388	0.999969
_195.0629-7.37	-0.0793779	0.535549	0.999998	-0.237267	0.0778822	0.782117	-0.157889	0.22672	0.999969
_195.0865-0.75	-0.398074	0.0994442	0.984119	-0.47584	0.0532522	0.782117	-0.0777657	0.735926	0.999969
_195.0874-0.88	-0.0308419	0.899632	0.999998	-0.0778167	0.750676	0.987775	-0.0469749	0.847719	0.999969
_195.1126-7	0.00984005	0.98415	0.999998	0.0794839	0.872568	0.987775	0.0696439	0.888221	0.999969
_195.1224-5.91	-0.496811	0.0443378	0.984119	-0.335394	0.158665	0.788084	0.161418	0.485861	0.999969
_195.1229-3.1	-0.105026	0.715699	0.999998	-0.0724579	0.801365	0.987775	0.0325682	0.909887	0.999969
_195.1229-3.46	-0.14726	0.899972	0.999998	-0.134566	0.908551	0.988731	0.0126942	0.991352	0.999969
_195.1376-10.99	-0.0167297	0.910928	0.999998	-0.267643	0.0892219	0.782117	-0.250913	0.109021	0.999969
_195.9677-0.77	-0.242851	0.22973	0.984119	-0.339104	0.101069	0.782117	-0.0962534	0.626688	0.999969
_195.9679-0.87	-0.107987	0.579938	0.999998	-0.0479032	0.805224	0.987775	0.0600841	0.757241	0.999969
_195.992-0.72	-0.0887208	0.613708	0.999998	-0.104316	0.553511	0.962646	-0.0155956	0.928985	0.999969
_196.0611-8.44	0.281639	0.438438	0.999998	0.431701	0.241438	0.840326	0.150062	0.677419	0.999969
_196.0612-7.68	-0.0211139	0.977589	0.999998	-0.113718	0.879786	0.987775	-0.0926042	0.901968	0.999969
_196.0699-8.86	-0.162141	0.585183	0.999998	0.0986361	0.739022	0.987775	0.260777	0.383907	0.999969
_196.1176-6.81	-0.193697	0.358427	0.984119	-0.155824	0.457693	0.936287	0.0378738	0.855447	0.999969
_196.1329-10.59	-0.0310417	0.851955	0.999998	-0.259183	0.134189	0.782117	-0.228142	0.183592	0.999969
_196.1345-6.53	-0.698885	0.17938	0.984119	-0.423465	0.406563	0.918627	0.275419	0.586726	0.999969
_196.9499-0.73	-0.281689	0.321836	0.984119	-0.143345	0.609595	0.972782	0.138344	0.62202	0.999969
_196.9757-0.76	-0.163711	0.334159	0.984119	-0.197165	0.248172	0.853487	-0.0334539	0.841083	0.999969
_197.0217-0.85	-0.108208	0.497595	0.999998	-0.135916	0.396416	0.913614	-0.0277077	0.861074	0.999969
_197.0418-6.41	-0.134233	0.405945	0.992838	-0.256542	0.123344	0.782117	-0.122309	0.447985	0.999969
_197.0443-7.57	0.21454	0.221318	0.984119	0.135645	0.432144	0.933793	-0.078895	0.645382	0.999969
_197.0494-6.28	-0.598086	0.223665	0.984119	-0.290034	0.547174	0.957653	0.308052	0.522902	0.999969
_197.0712-8.47	-0.197938	0.744831	0.999998	-0.162776	0.788848	0.987775	0.0351627	0.953811	0.999969
_197.1278-6.72	-0.308176	0.50864	0.999998	-0.0874557	0.850165	0.987775	0.22072	0.63467	0.999969
_197.128-7.07	0.0944168	0.829749	0.999998	-0.0564412	0.897669	0.987775	-0.150858	0.731502	0.999969
_197.1283-7.58	-0.0504702	0.94414	0.999998	-0.0972711	0.892605	0.987775	-0.0468009	0.948195	0.999969
_197.1285-7.2	-0.14179	0.741935	0.999998	0.253681	0.55741	0.963809	0.395471	0.364481	0.999969
_197.1285-7.29	-0.00104156	0.998285	0.999998	0.105777	0.82731	0.987775	0.106818	0.82564	0.999969
_197.1285-7.49	-0.089315	0.899134	0.999998	-0.0897569	0.898638	0.987775	-0.000441905	0.999499	0.999969
_197.1285-7.79	-0.410684	0.0346862	0.984119	-0.0534692	0.765955	0.987775	0.357215	0.0614778	0.999969
_198.0851-9.47	-0.143573	0.620565	0.999998	-0.449722	0.134597	0.782117	-0.306149	0.298337	0.999969
_198.0967-0.74	-0.448347	0.110776	0.984119	-0.802251	0.00853576	0.782117	-0.353904	0.200684	0.999969
_198.1197-7.12	-0.476209	0.0372207	0.984119	-0.165121	0.439381	0.933793	0.311088	0.155563	0.999969
_198.1485-9.54	-0.349895	0.0880751	0.984119	-0.350517	0.0875657	0.782117	-0.000622078	0.997451	0.999969
_199.0572-1.47	-0.0679759	0.655784	0.999998	-0.13416	0.383743	0.911573	-0.0661841	0.664237	0.999969
_199.1326-11.35	-0.269049	0.120836	0.984119	-0.456906	0.0138216	0.782117	-0.187857	0.268512	0.999969
_199.1329-11.51	-0.0682491	0.676123	0.999998	-0.264585	0.119804	0.782117	-0.196336	0.239533	0.999969
_199.1439-8.2	-0.182357	0.583013	0.999998	-0.170658	0.607177	0.972028	0.0116988	0.971755	0.999969
_199.1442-7.61	-0.00118281	0.998206	0.999998	-0.223773	0.671583	0.975925	-0.22259	0.673208	0.999969
_199.18-10.75	-0.0314744	0.859731	0.999998	-0.163837	0.364387	0.911356	-0.132363	0.461452	0.999969
_200.0561-2.93	0.0467699	0.886076	0.999998	0.176727	0.590032	0.968732	0.129957	0.691269	0.999969
_200.0561-3.47	0.203549	0.381424	0.984119	0.192436	0.407294	0.918786	-0.0111123	0.961369	0.999969
_200.0562-1.6	-0.173272	0.38073	0.984119	-0.0847321	0.664947	0.975925	0.0885397	0.650968	0.999969
_200.0914-6.23	0.12437	0.541804	0.999998	0.100857	0.619995	0.972872	-0.0235128	0.907593	0.999969
_200.1071-8.09	-0.17289	0.383708	0.984119	-0.0710827	0.717233	0.983196	0.101807	0.604848	0.999969
_200.1201-6.91	-0.507051	0.00538825	0.984119	-0.475359	0.00813858	0.782117	0.0316925	0.841065	0.999969
_200.1278-3.28	-0.192071	0.527784	0.999998	0.0150461	0.960274	0.99615	0.207117	0.496453	0.999969
_200.1289-8.95	-0.289258	0.0810363	0.984119	-0.222016	0.17132	0.803873	0.0672424	0.669357	0.999969
_200.1289-9.38	-0.350404	0.441053	0.999998	-0.418829	0.35924	0.911356	-0.0684255	0.879207	0.999969
_200.1641-9.98	-0.186817	0.338867	0.984119	-0.460636	0.0281045	0.782117	-0.273818	0.168424	0.999969
_200.1749-1.02	-0.198589	0.388711	0.988188	-0.307008	0.190358	0.814674	-0.108419	0.634836	0.999969
_200.1751-6.3	-0.193783	0.549955	0.999998	-0.322933	0.324415	0.892354	-0.12915	0.689283	0.999969
_200.9468-0.94	-0.487212	0.0700618	0.984119	-0.280955	0.277815	0.868325	0.206257	0.421224	0.999969
_200.9522-0.64	-0.338998	0.200576	0.984119	-0.460553	0.0891624	0.782117	-0.121555	0.637851	0.999969
_200.9857-6.36	-0.128017	0.5263	0.999998	-0.217766	0.287349	0.868798	-0.089749	0.65571	0.999969
_201.0378-1.38	1.41477	0.00286541	0.984119	1.27975	0.00571852	0.782117	-0.135016	0.737619	0.999969
_201.0765-7.88	-0.477012	0.0327479	0.984119	-0.575952	0.0124913	0.782117	-0.0989404	0.631865	0.999969
_201.0874-6.77	0.00938865	0.97457	0.999998	-0.112958	0.702056	0.975925	-0.122347	0.678759	0.999969
_201.1107-1.69	-0.070725	0.841149	0.999998	-0.0139243	0.968503	0.996248	0.0568007	0.872089	0.999969
_201.1229-6.18	-0.00609545	0.99323	0.999998	-0.0418597	0.953534	0.996126	-0.0357643	0.960294	0.999969
_201.1229-6.43	-0.251044	0.117795	0.984119	-0.125782	0.418319	0.925934	0.125262	0.420202	0.999969
_201.1229-7.56	-0.547721	0.0121313	0.984119	-0.254461	0.203899	0.814674	0.293259	0.146699	0.999969
_201.1231-7.29	-0.265335	0.159244	0.984119	-0.191721	0.301173	0.88026	0.0736145	0.686618	0.999969
_201.1473-7.95	-0.461757	0.00177922	0.984119	-0.182726	0.152592	0.783955	0.279031	0.0363624	0.999969
_201.1482-11.79	0.0177873	0.914392	0.999998	-0.331994	0.0597582	0.782117	-0.349781	0.0487222	0.999969
_202.0017-0.75	-0.136071	0.524908	0.999998	-0.323623	0.142763	0.782117	-0.187552	0.383842	0.999969
_202.0341-5.85	-0.105391	0.694554	0.999998	-0.251315	0.355074	0.911356	-0.145924	0.587569	0.999969
_202.0717-5.65	0.437108	0.365892	0.984119	0.281361	0.557244	0.963809	-0.155747	0.744217	0.999969
_202.0718-1.4	-0.116682	0.539104	0.999998	-0.140607	0.460573	0.936576	-0.023925	0.899146	0.999969
_202.0718-1.59	0.0165171	0.924693	0.999998	0.101454	0.563752	0.966557	0.0849371	0.628285	0.999969
_202.0718-6.39	0.275929	0.480245	0.999998	0.171087	0.65989	0.975925	-0.104842	0.78697	0.999969
_202.0718-6.44	0.267826	0.497005	0.999998	0.172028	0.661131	0.975925	-0.0957986	0.806703	0.999969
_202.0719-7.75	0.0674775	0.849777	0.999998	0.0606728	0.864756	0.987775	-0.0068048	0.984751	0.999969
_202.1069-1.87	-0.00462631	0.988814	0.999998	0.0778555	0.813656	0.987775	0.0824819	0.802828	0.999969
_202.107-7.6	-0.134083	0.45908	0.999998	-0.194819	0.28708	0.868798	-0.0607359	0.735396	0.999969
_203.002-8.48	-0.305538	0.681202	0.999998	-0.392825	0.598077	0.969059	-0.0872865	0.906316	0.999969
_203.0057-1.27	0.187445	0.366166	0.984119	0.43732	0.0464644	0.782117	0.249875	0.233378	0.999969
_203.0094-3.86	0.35293	0.524858	0.999998	-0.318988	0.564975	0.966557	-0.671918	0.234454	0.999969
_203.0325-9.61	0.00196039	0.994758	0.999998	-0.0473484	0.873972	0.987775	-0.0493088	0.868805	0.999969
_203.0361-0.83	0.352514	0.211312	0.984119	-0.0236318	0.931346	0.992732	-0.376146	0.183887	0.999969
_203.0558-2.44	-0.196983	0.294734	0.984119	-0.284945	0.137361	0.782117	-0.0879622	0.634635	0.999969
_203.0558-2.51	-0.134417	0.512314	0.999998	-0.26327	0.20868	0.819759	-0.128853	0.529677	0.999969
_203.0558-2.75	0.0187428	0.911748	0.999998	-0.185516	0.282402	0.868325	-0.204259	0.238561	0.999969
_203.0562-7.77	-0.198004	0.595316	0.999998	-0.206416	0.579937	0.968732	-0.00841222	0.981907	0.999969
_203.1287-9.33	0.0250947	0.888242	0.999998	-0.0801949	0.654402	0.975925	-0.10529	0.557711	0.999969
_203.9848-0.9	0.0700473	0.753907	0.999998	-0.28249	0.21772	0.830661	-0.352537	0.129342	0.999969
_204.0041-0.76	0.276637	0.221041	0.984119	0.379795	0.100206	0.782117	0.103157	0.640583	0.999969
_204.0169-0.79	-0.618533	0.490825	0.999998	-1.90971	0.0459223	0.782117	-1.29117	0.16138	0.999969
_204.0661-9.3	-0.00345865	0.991546	0.999998	-0.169322	0.605635	0.972028	-0.165863	0.612953	0.999969
_204.0863-1.13	-0.236392	0.231242	0.984119	0.00396733	0.983555	0.996248	0.240359	0.223889	0.999969
_204.0863-5.61	0.279194	0.462661	0.999998	0.209626	0.579752	0.968732	-0.069568	0.853496	0.999969
_204.0864-1.01	0.0720243	0.786688	0.999998	0.0817792	0.758729	0.987775	0.00975494	0.970725	0.999969
_204.0864-6.44	0.272184	0.410075	0.994282	0.163191	0.618702	0.972872	-0.108993	0.738977	0.999969
_204.0865-1.33	-0.635518	0.0521485	0.984119	-0.74574	0.0258362	0.782117	-0.110222	0.719064	0.999969
_204.1002-8.61	0.0987748	0.729073	0.999998	-0.334629	0.250732	0.855687	-0.433404	0.142772	0.999969
_204.1227-8.5	-0.177487	0.308629	0.984119	-0.160717	0.355021	0.911356	0.0167704	0.921955	0.999969
_204.159-10.11	-0.189527	0.301476	0.984119	-0.120464	0.506607	0.955509	0.0690634	0.701907	0.999969
_204.9789-1.79	-0.12922	0.400236	0.989129	0.022435	0.882471	0.987775	0.151655	0.32575	0.999969
_204.9881-1.59	0.0473067	0.869497	0.999998	0.0348575	0.903622	0.987775	-0.0124492	0.965498	0.999969
_204.9921-1.22	0.103993	0.5007	0.999998	-0.0338755	0.825144	0.987775	-0.137868	0.374838	0.999969
_205.0141-1.05	-0.0262939	0.879402	0.999998	-0.237258	0.184433	0.808592	-0.210964	0.234982	0.999969
_205.0144-0.77	0.013838	0.980417	0.999998	-1.12235	0.0615773	0.782117	-1.13619	0.0587968	0.999969
_205.0348-3.2	-0.119549	0.624391	0.999998	-0.26275	0.289439	0.869545	-0.143201	0.558256	0.999969
_205.0348-4.5	-0.0378705	0.876185	0.999998	-0.203514	0.407932	0.918786	-0.165643	0.498863	0.999969
_205.0349-2.69	0.250847	0.518111	0.999998	0.14843	0.700803	0.975925	-0.102417	0.790633	0.999969
_205.0505-9.15	-0.372649	0.177861	0.984119	0.115009	0.668545	0.975925	0.487658	0.0842956	0.999969
_205.0511-10.22	-0.0434938	0.801121	0.999998	-0.0990741	0.567913	0.966768	-0.0555803	0.747704	0.999969
_205.07-9.39	-0.0639694	0.831508	0.999998	-0.132772	0.659611	0.975925	-0.068803	0.819012	0.999969
_205.0815-0.84	-0.225477	0.507485	0.999998	-0.224176	0.5099	0.955509	0.00130088	0.996925	0.999969
_205.0817-0.92	-0.40152	0.183208	0.984119	-0.275382	0.353477	0.911356	0.126138	0.66709	0.999969
_205.0817-1.08	0.211766	0.546374	0.999998	0.179121	0.60925	0.972782	-0.0326447	0.925448	0.999969
_205.0968-13.92	-0.174891	0.467514	0.999998	-0.261848	0.282097	0.868325	-0.0869576	0.71602	0.999969
_205.0971-7.33	0.126413	0.871591	0.999998	-0.126554	0.871449	0.987775	-0.252967	0.746689	0.999969
_205.1073-7.07	-0.421367	0.347864	0.984119	-0.400376	0.371695	0.911356	0.0209911	0.962114	0.999969
_205.1074-7.86	-0.355101	0.0372657	0.984119	-0.200356	0.216064	0.828134	0.154745	0.334174	0.999969
_205.118-1.16	-0.379819	0.0298593	0.984119	-0.276299	0.100977	0.782117	0.103521	0.522013	0.999969
_205.1218-12.51	0.0450438	0.781928	0.999998	-0.238728	0.156421	0.788084	-0.283772	0.0965663	0.999969
_205.1219-12.08	0.00428672	0.978365	0.999998	-0.305048	0.0690231	0.782117	-0.309335	0.0656207	0.999969
_205.1947-12.32	0.169805	0.428873	0.998854	0.120881	0.571225	0.967941	-0.048924	0.817884	0.999969
_206.0005-0.76	0.263303	0.243071	0.984119	0.389471	0.0926624	0.782117	0.126168	0.568797	0.999969
_206.047-6.89	-0.12208	0.492081	0.999998	-0.388738	0.040843	0.782117	-0.266658	0.145166	0.999969
_206.0635-11.13	0.0345889	0.812409	0.999998	-0.267142	0.082258	0.782117	-0.301731	0.052798	0.999969
_206.0656-1.02	-0.00817824	0.955919	0.999998	-0.0453054	0.759816	0.987775	-0.0371271	0.802069	0.999969
_206.0656-1.32	-0.0304096	0.877528	0.999998	-0.0632203	0.749021	0.987775	-0.0328107	0.867952	0.999969
_206.0658-1.57	-0.0916686	0.731539	0.999998	-0.0136895	0.959055	0.996126	0.0779791	0.770277	0.999969
_206.1016-7.33	-0.159903	0.452022	0.999998	-0.23453	0.275359	0.866077	-0.0746277	0.723533	0.999969
_206.1019-2.8	0.506423	0.242957	0.984119	0.321044	0.452733	0.936287	-0.185379	0.662509	0.999969
_206.102-1.29	0.216233	0.593166	0.999998	0.0430016	0.914977	0.989556	-0.173231	0.668084	0.999969
_206.102-1.72	-0.00107318	0.998552	0.999998	0.0666807	0.910239	0.988731	0.0677539	0.908801	0.999969
_206.102-2.01	0.153876	0.821437	0.999998	0.261906	0.701353	0.975925	0.10803	0.874044	0.999969
_206.138-7.94	-0.12177	0.487336	0.999998	-0.223567	0.211029	0.82115	-0.101797	0.560491	0.999969
_206.1384-8.34	-0.0530883	0.779227	0.999998	-0.301754	0.126005	0.782117	-0.248665	0.201548	0.999969
_207.0025-1.4	-0.208417	0.307235	0.984119	-0.377985	0.074808	0.782117	-0.169568	0.403249	0.999969
_207.0107-1.5	1.48584	0.0876615	0.984119	0.63337	0.447617	0.936287	-0.85247	0.310634	0.999969
_207.0295-8.64	0.015475	0.919801	0.999998	-0.0513351	0.738829	0.987775	-0.0668101	0.664782	0.999969
_207.0632-8.12	-0.14711	0.372809	0.984119	-0.0850848	0.602864	0.972028	0.0620248	0.703852	0.999969
_207.0651-9.07	-0.352501	0.144269	0.984119	0.000481152	0.998348	0.999421	0.352983	0.143761	0.999969
_207.0975-0.86	0.128062	0.55249	0.999998	0.0699727	0.744424	0.987775	-0.0580889	0.78655	0.999969
_207.101-11.85	0.046056	0.777589	0.999998	-0.203035	0.224515	0.835373	-0.249091	0.14111	0.999969
_207.1018-10.57	-0.062672	0.764007	0.999998	-0.110215	0.598731	0.969059	-0.047543	0.819722	0.999969
_207.9852-0.76	-0.318746	0.0868199	0.984119	-0.347817	0.0640722	0.782117	-0.0290708	0.869295	0.999969
_208.0614-7.59	-0.126558	0.756481	0.999998	-0.116834	0.774611	0.987775	0.00972466	0.980957	0.999969
_208.0698-9.3	-0.144901	0.614132	0.999998	-0.223549	0.43946	0.933793	-0.0786473	0.783684	0.999969
_208.1328-8.26	-0.081853	0.809012	0.999998	0.0977021	0.77306	0.987775	0.179555	0.597406	0.999969
_208.9349-0.71	-0.107159	0.756576	0.999998	-0.336333	0.337669	0.903299	-0.229174	0.509912	0.999969
_208.9832-1.22	0.3232	0.359719	0.984119	0.567616	0.118111	0.782117	0.244416	0.485796	0.999969
_209.0004-8.2	-0.167312	0.268773	0.984119	-0.0271357	0.854641	0.987775	0.140176	0.351123	0.999969
_209.0082-7.14	-0.275317	0.0584554	0.984119	-0.0784695	0.567326	0.966768	0.196848	0.163329	0.999969
_209.0096-7.2	-0.241509	0.12279	0.984119	-0.224804	0.148697	0.782303	0.0167058	0.911319	0.999969
_209.0096-7.65	-0.169262	0.274587	0.984119	-0.0202556	0.893788	0.987775	0.149006	0.333895	0.999969
_209.0097-7.72	-0.0724383	0.610038	0.999998	-0.0815262	0.566437	0.966557	-0.0090879	0.94875	0.999969
_209.0116-1.13	-0.547691	0.0574166	0.984119	-0.638723	0.0299221	0.782117	-0.0910315	0.736564	0.999969
_209.0457-8.64	-0.191897	0.313038	0.984119	0.00244013	0.989578	0.996757	0.194337	0.307142	0.999969
_209.0483-6.42	-0.593992	0.191348	0.984119	-0.195124	0.65923	0.975925	0.398868	0.372471	0.999969
_209.0484-6.51	-0.159841	0.462733	0.999998	-0.19575	0.370711	0.911356	-0.0359089	0.86778	0.999969
_209.0785-8.5	-0.126154	0.505256	0.999998	-0.162284	0.3938	0.913614	-0.0361309	0.847589	0.999969
_209.0799-10.03	-0.107893	0.520152	0.999998	-0.0926632	0.579998	0.968732	0.0152294	0.92715	0.999969
_209.0799-10.57	0.413281	0.589452	0.999998	0.676263	0.381261	0.911356	0.262982	0.730521	0.999969
_209.084-10.71	-0.687365	0.273386	0.984119	-0.293383	0.634302	0.973863	0.393981	0.524282	0.999969
_209.0848-10.55	-0.687365	0.272279	0.984119	-0.289092	0.638428	0.975925	0.398273	0.518847	0.999969
_209.095-14.11	-0.0137228	0.946993	0.999998	-0.237157	0.261215	0.858974	-0.223434	0.288643	0.999969
_209.0954-12.89	0.041662	0.789559	0.999998	-0.246891	0.128662	0.782117	-0.288553	0.0798764	0.999969
_209.1016-6.74	-0.22599	0.218101	0.984119	-0.141165	0.434283	0.933793	0.0848252	0.63616	0.999969
_209.1532-11.66	-0.0556377	0.7047	0.999998	-0.28579	0.0662763	0.782117	-0.230153	0.131324	0.999969
_210.0876-6.07	0.122586	0.37868	0.984119	-0.125124	0.369157	0.911356	-0.247709	0.0870681	0.999969
_210.9734-2.34	-0.0879688	0.691587	0.999998	-0.327236	0.153611	0.783955	-0.239267	0.288889	0.999969
_210.9914-0.99	-0.132466	0.61398	0.999998	-0.162488	0.53702	0.955509	-0.0300211	0.908602	0.999969
_211.0217-0.9	-0.13749	0.848504	0.999998	-0.0184287	0.97956	0.996248	0.119062	0.86859	0.999969
_211.0237-7.67	-0.28299	0.112193	0.984119	-0.134994	0.432928	0.933793	0.147996	0.390966	0.999969
_211.0276-1.07	-0.178353	0.297345	0.984119	-0.211589	0.219795	0.832133	-0.0332364	0.843157	0.999969
_211.028-2.9	-0.273233	0.15351	0.984119	-0.198517	0.29171	0.86991	0.0747159	0.686508	0.999969
_211.0509-8.21	0.123432	0.763692	0.999998	0.204319	0.619701	0.972872	0.0808868	0.843678	0.999969
_211.0574-6.21	-0.134387	0.564317	0.999998	-0.180561	0.440767	0.933793	-0.0461736	0.842195	0.999969
_211.0576-7.39	-0.0526748	0.724643	0.999998	-0.038393	0.797167	0.987775	0.0142819	0.923756	0.999969
_211.0972-9.6	0.044327	0.861389	0.999998	-0.022661	0.928845	0.992732	-0.066988	0.792021	0.999969
_211.1324-11.59	0.0345065	0.827172	0.999998	-0.282718	0.0891807	0.782117	-0.317224	0.0595359	0.999969
_211.1337-15.15	-0.28736	0.23924	0.984119	-0.166809	0.487506	0.952313	0.120552	0.614409	0.999969
_211.1436-8.48	-0.120883	0.881659	0.999998	-0.161358	0.842536	0.987775	-0.0404755	0.960232	0.999969
_211.1437-8.26	-0.0757361	0.91747	0.999998	-0.13885	0.849399	0.987775	-0.0631134	0.931184	0.999969
_212.0914-6.03	-0.255385	0.268262	0.984119	-0.0307372	0.891712	0.987775	0.224648	0.327819	0.999969
_212.0927-7.44	0.0992718	0.708007	0.999998	0.386002	0.158831	0.788084	0.28673	0.287834	0.999969
_212.1104-6.4	-0.678575	0.0754234	0.984119	-0.629617	0.096572	0.782117	0.0489578	0.89203	0.999969
_212.1156-6.83	-0.229252	0.585534	0.999998	-0.108349	0.795804	0.987775	0.120904	0.772823	0.999969
_212.1159-7.2	-0.499583	0.179366	0.984119	-0.47326	0.201964	0.814674	0.0263227	0.941762	0.999969
_212.1276-6.42	0.164446	0.630551	0.999998	0.402979	0.247845	0.853487	0.238533	0.487349	0.999969
_212.136-11.59	0.0106714	0.94386	0.999998	-0.274688	0.0856117	0.782117	-0.28536	0.0752468	0.999969
_212.1641-10.09	-0.37751	0.0590716	0.984119	-0.160418	0.398318	0.914046	0.217092	0.257843	0.999969
_212.9458-0.62	-0.300792	0.125016	0.984119	-0.352231	0.0765721	0.782117	-0.0514388	0.784639	0.999969
_212.9544-1.02	-0.138255	0.420264	0.998854	-0.11174	0.51313	0.955509	0.0265145	0.875803	0.999969
_212.959-0.68	-0.107282	0.67229	0.999998	-0.0149067	0.952984	0.996126	0.092375	0.715464	0.999969
_212.9794-2.13	-0.00155184	0.994846	0.999998	0.0613542	0.79863	0.987775	0.0629061	0.793662	0.999969
_213.0028-8.27	0.441109	0.283668	0.984119	0.323815	0.42699	0.931327	-0.117294	0.771403	0.999969
_213.0116-1.87	-0.422746	0.350458	0.984119	-0.346508	0.441805	0.933793	0.0762387	0.864282	0.999969
_213.0166-0.8	-0.221506	0.147441	0.984119	-0.262865	0.0900622	0.782117	-0.0413597	0.779134	0.999969
_213.0377-3.37	-0.234876	0.198485	0.984119	-0.20935	0.248976	0.853487	0.0255259	0.885595	0.999969
_213.0745-7.74	-0.102534	0.556909	0.999998	-0.14631	0.404815	0.918627	-0.0437755	0.801	0.999969
_213.0861-6.67	-0.146356	0.770744	0.999998	-0.217467	0.665591	0.975925	-0.0711107	0.88728	0.999969
_213.0875-6.27	-0.131734	0.68415	0.999998	-0.12442	0.700727	0.975925	0.00731447	0.981927	0.999969
_213.105-9.85	0.0995689	0.697167	0.999998	-0.0471519	0.85349	0.987775	-0.146721	0.567558	0.999969
_213.1115-7.48	-0.0339743	0.859885	0.999998	-0.303902	0.129487	0.782117	-0.269928	0.174535	0.999969
_213.123-7.06	0.157954	0.651161	0.999998	0.190104	0.586919	0.968732	0.03215	0.92642	0.999969
_213.1231-6.7	0.0592425	0.844918	0.999998	0.267258	0.383641	0.911573	0.208015	0.495459	0.999969
_213.1231-6.8	0.221319	0.583785	0.999998	0.345786	0.395557	0.913614	0.124467	0.757145	0.999969
_213.1482-10.86	-0.0788852	0.764375	0.999998	-0.269174	0.314352	0.888833	-0.190289	0.472999	0.999969
_213.1493-12.1	-0.152771	0.733745	0.999998	-0.406337	0.371429	0.911356	-0.253566	0.573732	0.999969
_213.1493-12.24	-0.063487	0.608632	0.999998	-0.0372944	0.762885	0.987775	0.0261926	0.832061	0.999969
_213.1591-8.14	0.190119	0.720018	0.999998	0.00913421	0.986229	0.996248	-0.180985	0.732888	0.999969
_213.1592-8.88	-0.067815	0.932955	0.999998	-0.0728737	0.927969	0.992732	-0.00505868	0.994992	0.999969
_214.0165-0.92	-0.0712075	0.699833	0.999998	-0.515554	0.0125306	0.782117	-0.444347	0.0272633	0.999969
_214.0484-2.41	0.00869289	0.982668	0.999998	-0.0263927	0.947415	0.993951	-0.0350856	0.930139	0.999969
_214.072-7.06	0.264895	0.505645	0.999998	0.202213	0.610205	0.972872	-0.062682	0.873921	0.999969
_214.0746-6.9	0.0894	0.860736	0.999998	0.557685	0.283364	0.868325	0.468285	0.364859	0.999969
_214.0867-9.41	0.0101829	0.98058	0.999998	0.136452	0.744748	0.987775	0.12627	0.763142	0.999969
_214.1446-9.54	-0.348525	0.0702083	0.984119	-0.373156	0.054412	0.782117	-0.0246311	0.892062	0.999969
_214.1528-12.2	-0.0655532	0.593905	0.999998	-0.0268846	0.826194	0.987775	0.0386686	0.752346	0.999969
_214.951-0.99	-0.0336863	0.796517	0.999998	-0.0220803	0.865694	0.987775	0.0116061	0.929136	0.999969
_214.9981-2.35	-0.0215154	0.886918	0.999998	0.0208251	0.890521	0.987775	0.0423405	0.779815	0.999969
_215.0001-7.04	-0.104815	0.556207	0.999998	-0.251786	0.169104	0.802385	-0.146971	0.411995	0.999969
_215.0011-8.12	-0.383762	0.0922702	0.984119	-0.100723	0.643228	0.975925	0.283038	0.20426	0.999969
_215.0175-2.72	-0.072884	0.671593	0.999998	-0.17998	0.302721	0.880606	-0.107096	0.534792	0.999969
_215.0176-3.17	0.0519484	0.845317	0.999998	-0.106203	0.690625	0.975925	-0.158151	0.554728	0.999969
_215.0179-2.2	-0.121196	0.509227	0.999998	-0.0775178	0.671502	0.975925	0.043678	0.810738	0.999969
_215.0181-9.7	0.0306275	0.8361	0.999998	-0.118865	0.426863	0.931327	-0.149492	0.320709	0.999969
_215.0182-9.92	-0.329432	0.071349	0.984119	-0.153713	0.378882	0.911356	0.175719	0.316429	0.999969
_215.0655-2.32	-0.224993	0.64584	0.999998	-0.61115	0.222416	0.835373	-0.386157	0.43356	0.999969
_215.0656-2.54	-0.642467	0.0922645	0.984119	-0.591669	0.118366	0.782117	0.0507975	0.888644	0.999969
_215.0673-1.47	-0.188499	0.435504	0.999998	-0.340037	0.16921	0.802385	-0.151538	0.52917	0.999969
_215.07-10.76	-0.207206	0.242061	0.984119	-0.189355	0.283167	0.868325	0.0178511	0.917762	0.999969
_215.0823-8.16	-0.232409	0.548275	0.999998	-0.37574	0.336597	0.902528	-0.143331	0.710111	0.999969
_215.1024-6.64	-0.197771	0.700756	0.999998	-0.242023	0.638581	0.975925	-0.0442524	0.931305	0.999969
_215.1388-6.39	-0.129239	0.86597	0.999998	-0.0975891	0.898566	0.987775	0.03165	0.967015	0.999969
_215.139-6.45	0.0180824	0.966457	0.999998	-0.0502386	0.907012	0.988731	-0.068321	0.873811	0.999969
_215.1638-12.52	-0.0467491	0.769407	0.999998	-0.358662	0.0373149	0.782117	-0.311913	0.065385	0.999969
_215.1648-12.73	-0.203039	0.501494	0.999998	0.178349	0.554201	0.963106	0.381387	0.215582	0.999969
_216.0122-1.8	-0.237502	0.244237	0.984119	-0.360306	0.0860882	0.782117	-0.122804	0.540049	0.999969
_216.0122-4.81	0.116135	0.615868	0.999998	-0.199053	0.39383	0.913614	-0.315188	0.185012	0.999969
_216.0309-6.85	0.324619	0.470642	0.999998	0.432924	0.339362	0.904403	0.108305	0.808256	0.999969
_216.0365-0.74	0.210832	0.357929	0.984119	-0.147774	0.516185	0.955509	-0.358606	0.127823	0.999969
_216.0494-8.05	0.0111329	0.950643	0.999998	-0.1802	0.324699	0.892354	-0.191332	0.29673	0.999969
_216.0496-7.82	-0.424646	0.116727	0.984119	-0.208025	0.427091	0.931327	0.21662	0.408674	0.999969
_216.0873-6.75	0.358641	0.350378	0.984119	-0.0125718	0.973479	0.996248	-0.371213	0.334268	0.999969
_216.0873-6.84	0.424657	0.474671	0.999998	0.183895	0.755144	0.987775	-0.240762	0.683418	0.999969
_216.0873-7.49	0.106075	0.595251	0.999998	0.106942	0.592276	0.968732	0.00086726	0.996517	0.999969
_216.1021-7.25	0.171431	0.636583	0.999998	0.220035	0.545242	0.957566	0.0486037	0.893052	0.999969
_216.1224-8.65	0.29622	0.345752	0.984119	-0.208881	0.502799	0.955509	-0.505101	0.117981	0.999969
_216.159-9.53	-0.377029	0.0848774	0.984119	-0.35337	0.104232	0.782117	0.0236589	0.909217	0.999969
_216.909-0.87	-0.48094	0.362491	0.984119	-0.506613	0.338198	0.903299	-0.0256725	0.960658	0.999969
_216.9286-0.67	-0.174317	0.266754	0.984119	-0.11243	0.468214	0.944707	0.0618875	0.687767	0.999969
_216.9809-7.22	-0.322662	0.172395	0.984119	-0.178471	0.440062	0.933793	0.144191	0.53128	0.999969
_217.0078-6.75	-0.216933	0.595384	0.999998	-0.178563	0.661515	0.975925	0.0383695	0.924804	0.999969
_217.015-1.11	0.17127	0.3054	0.984119	0.0716635	0.663216	0.975925	-0.099606	0.546239	0.999969
_217.0151-1.89	0.399749	0.540948	0.999998	0.880057	0.188916	0.814674	0.480308	0.463884	0.999969
_217.035-0.83	0.287073	0.426869	0.998854	0.329741	0.363099	0.911356	0.0426679	0.904961	0.999969
_217.0356-0.98	-0.020808	0.977043	0.999998	0.52534	0.47159	0.945486	0.546148	0.454544	0.999969
_217.0716-8.6	-0.267371	0.0757351	0.984119	-0.256834	0.086734	0.782117	0.0105368	0.940954	0.999969
_217.0817-0.89	-0.0558757	0.835468	0.999998	0.139831	0.604669	0.972028	0.195707	0.470708	0.999969
_217.0969-8.17	-0.256262	0.512234	0.999998	-0.370109	0.347771	0.911356	-0.113846	0.769576	0.999969
_217.1177-6	0.456685	0.330118	0.984119	0.28866	0.534102	0.955509	-0.168026	0.716191	0.999969
_217.1177-6.07	0.0781865	0.825972	0.999998	0.466416	0.202239	0.814674	0.388229	0.284339	0.999969
_217.1218-12.34	-0.0204185	0.896778	0.999998	-0.248441	0.129682	0.782117	-0.228023	0.161705	0.999969
_218.018-1.71	0.214407	0.352156	0.984119	0.117066	0.607617	0.97211	-0.097341	0.668964	0.999969
_218.0664-2.83	-0.0191846	0.942109	0.999998	-0.00408189	0.987671	0.996248	0.0151028	0.954409	0.999969
_218.1017-7.43	0.0598715	0.745288	0.999998	0.0825382	0.654804	0.975925	0.0226667	0.901961	0.999969
_218.1024-8.18	-0.264651	0.430927	0.998854	-1.10167	0.00434732	0.782117	-0.837021	0.0220622	0.999969
_218.1124-1.3	-0.231107	0.211028	0.984119	-0.0614287	0.732987	0.987775	0.169678	0.352432	0.999969
_218.1124-2.25	-0.0104756	0.970088	0.999998	-0.174272	0.535518	0.955509	-0.163796	0.560016	0.999969
_218.1125-0.8	-0.382404	0.0504872	0.984119	-0.383389	0.0499691	0.782117	-0.000985562	0.99569	0.999969
_218.982-1.26	0.0586885	0.730429	0.999998	0.150562	0.382193	0.911356	0.0918732	0.590748	0.999969
_218.9935-0.82	-0.0913833	0.716663	0.999998	-0.418165	0.111671	0.782117	-0.326782	0.206141	0.999969
_219.0273-8.04	0.0905049	0.615991	0.999998	0.0461579	0.797464	0.987775	-0.044347	0.80523	0.999969
_219.0283-8.23	0.0810348	0.645425	0.999998	0.0733696	0.676764	0.975925	-0.00766514	0.965155	0.999969
_219.03-0.81	0.643902	0.364425	0.984119	0.277241	0.692724	0.975925	-0.366661	0.601989	0.999969
_219.0506-1.37	0.316805	0.451003	0.999998	0.0732156	0.860402	0.987775	-0.24359	0.560622	0.999969
_219.0514-2.91	0.0627264	0.806572	0.999998	0.284784	0.275907	0.866195	0.222058	0.391727	0.999969
_219.0654-9.03	-0.188261	0.325356	0.984119	-0.106825	0.572374	0.967941	0.081436	0.666183	0.999969
_219.0655-9.69	0.00106854	0.996092	0.999998	-0.0612165	0.779295	0.987775	-0.062285	0.775555	0.999969
_219.1108-8.18	-0.138769	0.732274	0.999998	-1.00918	0.0232147	0.782117	-0.870413	0.0454823	0.999969
_219.1337-6.36	-0.116919	0.51573	0.999998	-0.0572492	0.748928	0.987775	0.0596703	0.73873	0.999969
_219.1951-12.31	0.131489	0.372078	0.984119	-0.162525	0.273365	0.864733	-0.294014	0.0578248	0.999969
_219.9791-0.83	0.468431	0.107802	0.984119	0.322363	0.257195	0.857756	-0.146068	0.601155	0.999969
_220.0161-0.86	-0.179905	0.651443	0.999998	0.013987	0.971881	0.996248	0.193892	0.626543	0.999969
_220.0808-7.67	-0.309411	0.473217	0.999998	-0.31926	0.459508	0.936576	-0.00984916	0.981618	0.999969
_220.0904-6.19	-0.172752	0.358722	0.984119	-0.242189	0.204402	0.814674	-0.0694372	0.708741	0.999969
_220.1048-10.82	-0.165692	0.326409	0.984119	-0.16694	0.322899	0.891566	-0.00124825	0.993999	0.999969
_220.116-8.17	-0.322711	0.38153	0.984119	-1.13266	0.00658055	0.782117	-0.809947	0.0392604	0.999969
_220.1168-5.72	-0.0883155	0.691962	0.999998	-0.411304	0.079947	0.782117	-0.322988	0.160687	0.999969
_220.1176-6.78	-0.268117	0.161772	0.984119	-0.14939	0.424718	0.93032	0.118727	0.524103	0.999969
_220.1327-8.32	-0.0779843	0.737669	0.999998	-0.0893562	0.701315	0.975925	-0.011372	0.960969	0.999969
_220.9669-2.3	-0.46306	0.184297	0.984119	-0.679413	0.0593789	0.782117	-0.216353	0.525052	0.999969
_221.0099-8.58	-0.374835	0.111144	0.984119	-0.206103	0.366233	0.911356	0.168731	0.457358	0.999969
_221.0806-10.22	-0.119073	0.512965	0.999998	-0.119561	0.511265	0.955509	-0.000488013	0.997844	0.999969
_221.1166-11.3	-0.101221	0.546739	0.999998	-0.301466	0.0866073	0.782117	-0.200244	0.241617	0.999969
_221.1166-12.33	-0.0180773	0.907353	0.999998	-0.223197	0.164968	0.802054	-0.20512	0.199624	0.999969
_221.153-11.83	-0.10298	0.549784	0.999998	-0.311476	0.0844255	0.782117	-0.208496	0.234714	0.999969
_222.0296-6.17	-0.192457	0.777411	0.999998	-0.392292	0.56618	0.966557	-0.199835	0.769141	0.999969
_222.0769-7.68	0.171137	0.354874	0.984119	-0.00755369	0.966929	0.996248	-0.17869	0.334683	0.999969
_222.085-9.5	-0.187413	0.709906	0.999998	0.236819	0.638811	0.975925	0.424231	0.404428	0.999969
_222.0943-7.69	-0.209007	0.359675	0.984119	-0.200416	0.379205	0.911356	0.00859151	0.969515	0.999969
_222.0964-7.52	-0.156755	0.286028	0.984119	0.00747712	0.958586	0.996126	0.164232	0.264578	0.999969
_222.1462-10.03	-0.524572	0.0252379	0.984119	-0.63166	0.00917418	0.782117	-0.107088	0.618355	0.999969
_222.1482-8.27	-0.114757	0.561989	0.999998	-0.0156752	0.936496	0.992732	0.099082	0.616065	0.999969
_222.9091-1.04	-0.0767304	0.590805	0.999998	-0.107162	0.454867	0.936287	-0.0304316	0.83042	0.999969
_222.9836-0.9	-0.150659	0.732458	0.999998	0.358812	0.419957	0.92655	0.509471	0.25752	0.999969
_223.037-6.21	-0.135495	0.612909	0.999998	-0.15389	0.56606	0.966557	-0.0183951	0.944996	0.999969
_223.0603-8.24	-0.133563	0.577674	0.999998	0.0191703	0.935962	0.992732	0.152733	0.525012	0.999969
_223.0633-1.74	0.0522975	0.859053	0.999998	0.121473	0.680732	0.975925	0.0691757	0.81437	0.999969
_223.0859-7.55	-0.708028	0.506248	0.999998	-0.978878	0.361459	0.911356	-0.27085	0.79797	0.999969
_223.0941-2.35	0.117985	0.738471	0.999998	-0.15185	0.667806	0.975925	-0.269835	0.448836	0.999969
_223.1169-7.41	-0.342226	0.293916	0.984119	0.0226651	0.943493	0.992821	0.364891	0.26434	0.999969
_223.1535-7.82	-0.164502	0.315141	0.984119	-0.109396	0.499912	0.955509	0.0551065	0.732443	0.999969
_223.17-12.6	-0.327505	0.0546046	0.984119	-0.312971	0.064838	0.782117	0.0145338	0.927363	0.999969
_223.9485-0.74	-0.429198	0.111095	0.984119	-0.342167	0.196893	0.814674	0.087031	0.735776	0.999969
_224.0957-7.74	-0.154425	0.398518	0.988613	-0.166196	0.364485	0.911356	-0.0117711	0.948039	0.999969
_225.0434-2.5	0.00438162	0.985365	0.999998	0.0346532	0.884697	0.987775	0.0302716	0.899184	0.999969
_225.066-8.35	-0.0599625	0.726925	0.999998	-0.00756976	0.964761	0.996248	0.0523927	0.760146	0.999969
_225.0733-6.92	-0.376851	0.0167548	0.984119	-0.215439	0.143966	0.782117	0.161412	0.265881	0.999969
_225.0734-7.92	-0.0808718	0.562604	0.999998	-0.0676521	0.627539	0.972872	0.0132197	0.924163	0.999969
_225.0751-9.24	-0.810315	0.0431445	0.984119	-0.332808	0.377715	0.911356	0.477507	0.212	0.999969
_225.1332-2.17	0.104771	0.869465	0.999998	0.0627787	0.921534	0.991277	-0.0419923	0.947463	0.999969
_226.0268-10.08	-1.35049	0.000344542	0.430505	-1.39914	0.00024935	0.623127	-0.0486537	0.869462	0.999969
_226.1278-6.74	-0.218551	0.242243	0.984119	-0.142884	0.438292	0.933793	0.0756669	0.679165	0.999969
_226.1645-7.35	-0.197134	0.24998	0.984119	-0.170984	0.315634	0.889814	0.02615	0.875896	0.999969
_226.1796-10.62	-0.289815	0.089063	0.984119	-0.2497	0.137935	0.782117	0.0401149	0.804412	0.999969
_227.0167-7.33	-0.239785	0.472743	0.999998	0.0989596	0.765261	0.987775	0.338745	0.314689	0.999969
_227.0172-0.9	0.0941123	0.779147	0.999998	0.288649	0.395151	0.913614	0.194536	0.563897	0.999969
_227.0184-2.21	0.0395171	0.878548	0.999998	0.348728	0.190718	0.814674	0.309211	0.243011	0.999969
_227.0287-12.39	-0.118176	0.806727	0.999998	-0.00362776	0.994001	0.99888	0.114548	0.812536	0.999969
_227.0491-8.88	0.874694	0.116261	0.984119	0.459584	0.394463	0.913614	-0.41511	0.440742	0.999969
_227.0565-7.84	-0.130311	0.544957	0.999998	-0.166741	0.440457	0.933793	-0.0364302	0.864818	0.999969
_227.0898-8.07	-0.143746	0.44106	0.999998	-0.178882	0.340417	0.904789	-0.0351364	0.849164	0.999969
_227.1031-8.45	-0.317594	0.610574	0.999998	-0.347908	0.577286	0.967941	-0.0303137	0.961056	0.999969
_227.1033-7.14	0.1837	0.404693	0.992838	0.188997	0.391616	0.913614	0.00529702	0.980593	0.999969
_227.1749-6.84	-0.500082	0.0939082	0.984119	0.0407719	0.88583	0.987775	0.540854	0.0722309	0.999969
_227.1749-7.27	-1.4421	0.00722306	0.984119	-0.0953528	0.839356	0.987775	1.34675	0.0109435	0.999969
_227.9669-0.63	-0.157089	0.732972	0.999998	0.36665	0.430004	0.931986	0.523739	0.264901	0.999969
_227.9828-0.82	-0.315405	0.488448	0.999998	-0.265104	0.559398	0.964759	0.0503009	0.911296	0.999969
_228.0621-0.77	0.416506	0.252895	0.984119	0.144377	0.685851	0.975925	-0.272129	0.449119	0.999969
_228.1598-10.09	-0.289926	0.12403	0.984119	-0.154763	0.39768	0.913614	0.135163	0.458783	0.999969
_228.1598-9.87	0.185714	0.772666	0.999998	0.280171	0.663556	0.975925	0.0944572	0.883057	0.999969
_228.8608-0.73	0.0898408	0.79342	0.999998	-0.0608071	0.859226	0.987775	-0.150648	0.661273	0.999969
_228.9817-8.13	0.000131269	0.999448	0.999998	-0.265414	0.175585	0.803873	-0.265545	0.175385	0.999969
_229.0327-10.28	-0.165025	0.536479	0.999998	-0.192008	0.473049	0.946273	-0.0269836	0.918961	0.999969
_229.0678-6.22	-0.168706	0.433766	0.999998	-0.137643	0.521567	0.955509	0.0310635	0.884198	0.999969
_229.0708-7.64	-0.0912507	0.640764	0.999998	-0.0941737	0.630191	0.972926	-0.00292299	0.988028	0.999969
_229.0979-8.3	-0.147748	0.542516	0.999998	-0.158128	0.514927	0.955509	-0.0103801	0.965648	0.999969
_229.1185-8.51	-0.197113	0.78943	0.999998	-0.197709	0.788811	0.987775	-0.000595202	0.999356	0.999969
_229.1428-9.88	-0.0692613	0.676033	0.999998	-0.211002	0.214115	0.822669	-0.141741	0.39701	0.999969
_229.1441-11.27	0.0929312	0.666502	0.999998	-0.0239267	0.911381	0.988945	-0.116858	0.588587	0.999969
_229.1804-13.35	-0.486154	0.0529796	0.984119	-0.131627	0.577181	0.967941	0.354527	0.145989	0.999969
_229.9585-7.86	0.387441	0.520172	0.999998	0.746827	0.223904	0.835373	0.359386	0.550428	0.999969
_230.1022-7.77	0.0366112	0.850554	0.999998	0.0144808	0.940564	0.992821	-0.0221304	0.90929	0.999969
_230.1027-8.27	0.0737387	0.746635	0.999998	0.0476285	0.834523	0.987775	-0.0261102	0.908775	0.999969
_230.1027-8.35	0.062849	0.736249	0.999998	0.0274503	0.882854	0.987775	-0.0353987	0.849332	0.999969
_230.1745-10.09	-0.307405	0.110687	0.984119	-0.137457	0.459685	0.936576	0.169948	0.363051	0.999969
_230.211-10.67	-0.170992	0.586117	0.999998	0.0784451	0.801953	0.987775	0.249437	0.42973	0.999969
_230.858-0.73	0.106391	0.755875	0.999998	0.0409692	0.904565	0.987775	-0.0654219	0.848225	0.999969
_230.9344-0.82	-0.200378	0.198927	0.984119	-0.19962	0.200536	0.814674	0.000757866	0.996008	0.999969
_230.9564-4.78	0.0363943	0.773438	0.999998	-0.146776	0.255842	0.857175	-0.18317	0.161222	0.999969
_230.9816-1.61	-0.143498	0.313528	0.984119	-0.204841	0.157511	0.788084	-0.061343	0.661961	0.999969
_230.9917-1.04	-0.054051	0.753392	0.999998	0.153858	0.376953	0.911356	0.207909	0.237657	0.999969
_230.9964-7.41	-0.131506	0.492638	0.999998	-0.179345	0.352789	0.911356	-0.0478393	0.801499	0.999969
_231.0171-3.85	0.163993	0.626164	0.999998	-0.334259	0.326991	0.8942	-0.498252	0.151949	0.999969
_231.0236-0.76	0.26386	0.430047	0.998854	0.579282	0.0956246	0.782117	0.315422	0.347745	0.999969
_231.0307-0.79	-0.045851	0.77425	0.999998	-0.240044	0.14751	0.782303	-0.194193	0.235462	0.999969
_231.051-1.05	0.421178	0.0951855	0.984119	0.474685	0.0631954	0.782117	0.0535075	0.823795	0.999969
_231.0838-6.74	-0.182671	0.366331	0.984119	-0.063547	0.750274	0.987775	0.119124	0.552523	0.999969
_231.0839-6.53	-0.369297	0.15819	0.984119	-0.0670029	0.791018	0.987775	0.302294	0.242699	0.999969
_231.0843-6.37	0.0556624	0.828936	0.999998	0.0268908	0.916813	0.989978	-0.0287716	0.911021	0.999969
_231.1025-7.68	-0.219554	0.309817	0.984119	-0.231516	0.285155	0.868798	-0.0119611	0.955063	0.999969
_231.1217-7.17	-0.154044	0.350971	0.984119	-0.163022	0.324484	0.892354	-0.00897722	0.95598	0.999969
_231.1334-6.56	0.373089	0.261352	0.984119	0.307282	0.351529	0.911356	-0.0658071	0.839549	0.999969
_231.1337-6.46	0.426987	0.0253792	0.984119	0.296017	0.105381	0.782117	-0.13097	0.457095	0.999969
_231.1599-11.04	0.0616885	0.745994	0.999998	0.00781035	0.967226	0.996248	-0.0538781	0.777148	0.999969
_231.1599-11.18	0.0633186	0.745153	0.999998	0.0210112	0.913966	0.989556	-0.0423074	0.827894	0.999969
_231.9411-1.05	-0.0313853	0.890881	0.999998	-0.0734916	0.748389	0.987775	-0.0421064	0.85401	0.999969
_232.0023-1.46	-0.00146724	0.997144	0.999998	0.0437092	0.915111	0.989556	0.0451764	0.912274	0.999969
_232.0352-0.91	-0.0234554	0.9696	0.999998	-0.330177	0.593489	0.968732	-0.306721	0.619748	0.999969
_232.0573-8.15	0.107527	0.691571	0.999998	-0.0503116	0.852421	0.987775	-0.157838	0.561578	0.999969
_232.1167-7.19	-0.444735	0.154862	0.984119	0.114988	0.703655	0.976365	0.559723	0.0790611	0.999969
_232.1173-8.24	0.0267434	0.913488	0.999998	0.0575953	0.815146	0.987775	0.0308519	0.900269	0.999969
_232.1174-8.38	0.0482032	0.814733	0.999998	0.0329168	0.872804	0.987775	-0.0152864	0.940712	0.999969
_232.944-0.7	1.27939	0.143917	0.984119	1.82028	0.0446204	0.782117	0.540896	0.523932	0.999969
_232.9741-1.1	0.338659	0.0829289	0.984119	0.274225	0.153034	0.783955	-0.064434	0.728223	0.999969
_232.9866-0.65	-0.425535	0.349701	0.984119	-0.960147	0.0461121	0.782117	-0.534612	0.244108	0.999969
_232.9964-2.12	0.0738346	0.514235	0.999998	-0.00228179	0.983796	0.996248	-0.0761164	0.501519	0.999969
_233.0065-9.44	-0.143254	0.257669	0.984119	-0.245065	0.062727	0.782117	-0.101811	0.41598	0.999969
_233.0093-2.11	-0.0461192	0.721669	0.999998	-0.0177724	0.890605	0.987775	0.0283468	0.826448	0.999969
_233.021-1.42	-0.050657	0.907123	0.999998	-0.406651	0.356155	0.911356	-0.355994	0.417608	0.999969
_233.0211-2.26	-0.196912	0.429541	0.998854	-0.431485	0.0958584	0.782117	-0.234573	0.348851	0.999969
_233.0255-7.02	-9.9282e-05	0.999699	0.999998	-0.227823	0.39287	0.913614	-0.227724	0.393071	0.999969
_233.0435-8.87	-0.194675	0.401166	0.989129	-0.278343	0.235854	0.839298	-0.0836684	0.715479	0.999969
_233.0765-1.41	-0.0211121	0.90645	0.999998	0.123236	0.496168	0.955509	0.144348	0.42677	0.999969
_233.0785-9.84	0.0500452	0.734658	0.999998	-0.17252	0.2527	0.855687	-0.222565	0.145859	0.999969
_233.0825-9.81	0.644345	0.0856073	0.984119	0.299591	0.40508	0.918627	-0.344753	0.339892	0.999969
_233.1027-7.94	-0.279595	0.0709475	0.984119	-0.187784	0.211007	0.82115	0.0918111	0.532288	0.999969
_233.1379-8.33	-0.135778	0.477823	0.999998	-0.189192	0.326597	0.8942	-0.0534144	0.778444	0.999969
_233.9362-1.07	-0.0515363	0.81755	0.999998	-0.0724202	0.746024	0.987775	-0.020884	0.92546	0.999969
_234.0444-0.82	-0.265973	0.761135	0.999998	-1.31893	0.145979	0.782117	-1.05296	0.239559	0.999969
_234.0444-0.95	-0.375996	0.295023	0.984119	0.115963	0.742385	0.987775	0.49196	0.176305	0.999969
_234.087-8.62	-0.0853256	0.828871	0.999998	0.250528	0.528231	0.955509	0.335853	0.400417	0.999969
_234.1129-9.97	0.163691	0.777267	0.999998	0.0510069	0.92967	0.992732	-0.112684	0.845487	0.999969
_234.1331-7.17	0.245111	0.556219	0.999998	0.0970723	0.814784	0.987775	-0.148039	0.721244	0.999969
_234.1331-7.37	0.0838282	0.607959	0.999998	0.029812	0.854658	0.987775	-0.0540162	0.740303	0.999969
_234.9828-1.34	-0.419429	0.175789	0.984119	-0.600917	0.0600574	0.782117	-0.181488	0.547547	0.999969
_234.9863-10.03	0.142125	0.348792	0.984119	-0.268633	0.0878271	0.782117	-0.410758	0.0138246	0.999969
_235.0205-7.43	0.0629695	0.710065	0.999998	0.0750337	0.658096	0.975925	0.0120642	0.943084	0.999969
_235.0723-6.76	-0.0425523	0.971483	0.999998	-0.0636194	0.957376	0.996126	-0.0210671	0.985879	0.999969
_235.0919-0.9	-0.482278	0.141971	0.984119	-0.225947	0.478497	0.947462	0.256331	0.422547	0.999969
_235.092-0.96	0.284507	0.416296	0.996352	0.20511	0.555664	0.963772	-0.079397	0.81863	0.999969
_235.1316-10.99	0.268616	0.487184	0.999998	0.409144	0.295205	0.872006	0.140528	0.714556	0.999969
_235.1368-11.78	-0.185863	0.347017	0.984119	-0.207678	0.295192	0.872006	-0.021815	0.910746	0.999969
_236.1003-9.91	-0.619225	0.285845	0.984119	0.306116	0.592175	0.968732	0.925341	0.119179	0.999969
_236.1274-13.43	0.0603526	0.702455	0.999998	-0.255575	0.120368	0.782117	-0.315928	0.0599829	0.999969
_236.1282-9.93	-0.098629	0.611662	0.999998	-0.238771	0.228876	0.839298	-0.140142	0.472697	0.999969
_236.1638-9.09	-0.219743	0.317193	0.984119	-0.205989	0.347419	0.911356	0.0137545	0.949187	0.999969
_237.0145-0.8	0.110939	0.505701	0.999998	0.0834346	0.6155	0.972872	-0.0275047	0.86798	0.999969
_237.0729-7.87	-0.0890417	0.546989	0.999998	-0.0270708	0.853875	0.987775	0.0619708	0.67408	0.999969
_237.0763-8.61	-0.163808	0.678578	0.999998	-0.230253	0.56138	0.966177	-0.0664457	0.866172	0.999969
_237.0764-8.4	-0.334896	0.114945	0.984119	-0.19869	0.336101	0.902323	0.136206	0.505987	0.999969
_237.0863-6.76	-0.205014	0.861951	0.999998	-0.13313	0.910067	0.988731	0.0718845	0.951359	0.999969
_237.0869-9.07	-0.297825	0.116561	0.984119	-0.354952	0.065881	0.782117	-0.0571277	0.753464	0.999969
_237.1153-11.7	-0.23722	0.191583	0.984119	-0.169318	0.344267	0.910394	0.0679019	0.700717	0.999969
_238.0549-7.28	0.166822	0.730812	0.999998	0.819799	0.105957	0.782117	0.652977	0.190587	0.999969
_238.0908-6.77	-0.524043	0.182582	0.984119	-0.84687	0.0394905	0.782117	-0.322827	0.402555	0.999969
_238.0919-8.65	-0.175024	0.248767	0.984119	-0.0958099	0.521007	0.955509	0.079214	0.594836	0.999969
_238.1066-6.59	-0.0435157	0.813076	0.999998	-0.206495	0.271649	0.863114	-0.162979	0.381832	0.999969
_238.1078-9.83	-0.0378387	0.944699	0.999998	-0.113346	0.835507	0.987775	-0.0755075	0.889937	0.999969
_238.1283-1.93	-0.377652	0.0976756	0.984119	-0.193374	0.379537	0.911356	0.184278	0.40178	0.999969
_238.1413-9.54	-0.322268	0.14576	0.984119	-0.277837	0.205582	0.815763	0.0444307	0.835124	0.999969
_238.1427-6.95	0.0582577	0.795465	0.999998	0.0827618	0.713015	0.981946	0.0245041	0.913092	0.999969
_238.1447-6.31	-0.611735	0.0114723	0.984119	-0.530471	0.0245727	0.782117	0.0812648	0.706467	0.999969
_238.1515-11.88	-0.0358749	0.838863	0.999998	-0.192967	0.283535	0.868325	-0.157092	0.379429	0.999969
_238.1521-9.53	-0.168502	0.368245	0.984119	-0.22302	0.238562	0.839298	-0.0545178	0.768088	0.999969
_238.9951-0.92	-0.109671	0.382317	0.984119	-0.0153121	0.901627	0.987775	0.0943587	0.45069	0.999969
_239.0569-7.81	-0.174112	0.588758	0.999998	-0.210107	0.515121	0.955509	-0.0359945	0.910569	0.999969
_239.0588-6.35	0.0312517	0.853168	0.999998	0.0325926	0.846951	0.987775	0.00134099	0.99366	0.999969
_239.0657-0.87	0.366976	0.36966	0.984119	-0.0323267	0.936114	0.992732	-0.399303	0.330234	0.999969
_239.0679-7.54	0.339592	0.0451969	0.984119	0.207579	0.201067	0.814674	-0.132013	0.408203	0.999969
_239.0782-8.69	-0.406797	0.555126	0.999998	-0.33524	0.626079	0.972872	0.071557	0.916834	0.999969
_239.0803-6.31	-0.147636	0.310306	0.984119	-0.297474	0.0518237	0.782117	-0.149838	0.303402	0.999969
_239.0887-7.53	-0.162201	0.27345	0.984119	-0.20392	0.173587	0.803873	-0.0417189	0.773854	0.999969
_239.1275-6.07	0.471232	0.256564	0.984119	0.706264	0.0976769	0.782117	0.235032	0.564884	0.999969
_239.1649-12.38	-0.415004	0.208185	0.984119	-0.20417	0.527105	0.955509	0.210834	0.513906	0.999969
_239.9049-0.73	-0.312824	0.093001	0.984119	-0.236545	0.194727	0.814674	0.0762782	0.667569	0.999969
_240.0121-1.85	-0.249489	0.787392	0.999998	-0.0417375	0.963968	0.996248	0.207752	0.822237	0.999969
_240.1431-7.41	-0.288561	0.398902	0.988613	0.00929877	0.978037	0.996248	0.29786	0.384265	0.999969
_240.1799-8	0.376852	0.183794	0.984119	0.051186	0.852283	0.987775	-0.325666	0.247073	0.999969
_240.9283-0.66	-0.226657	0.410737	0.994282	-0.258162	0.350469	0.911356	-0.0315044	0.907897	0.999969
_240.9747-10.06	-0.260392	0.154655	0.984119	-0.329298	0.0776278	0.782117	-0.0689061	0.696918	0.999969
_241.0193-8.58	0.442153	0.322934	0.984119	-0.138618	0.752942	0.987775	-0.580771	0.199546	0.999969
_241.0208-2.5	0.209042	0.590853	0.999998	-0.0219216	0.954814	0.996126	-0.230964	0.552971	0.999969
_241.0382-2.4	-0.0531143	0.780597	0.999998	-0.17189	0.373438	0.911356	-0.118776	0.53558	0.999969
_241.0502-11.42	-0.278675	0.208712	0.984119	-0.411673	0.071591	0.782117	-0.132999	0.539861	0.999969
_241.0525-11.28	-0.475831	0.0113643	0.984119	-0.370637	0.0399507	0.782117	0.105194	0.531973	0.999969
_241.068-7.49	-0.0997543	0.608312	0.999998	-0.232901	0.240801	0.839485	-0.133147	0.495498	0.999969
_241.0827-7.46	-0.943573	0.00918953	0.984119	-0.139029	0.664783	0.975925	0.804543	0.0221793	0.999969
_241.0894-11.51	-0.147124	0.570613	0.999998	0.06175	0.810983	0.987775	0.208874	0.423345	0.999969
_241.1191-7.92	-0.082725	0.865396	0.999998	-0.117008	0.810613	0.987775	-0.034283	0.943973	0.999969
_241.1192-7.87	-0.063672	0.896057	0.999998	-0.104079	0.83098	0.987775	-0.0404074	0.933912	0.999969
_241.1806-13.22	-0.503055	0.178597	0.984119	-0.0396877	0.912742	0.989535	0.463367	0.213212	0.999969
_241.1807-13.32	-0.0578409	0.841328	0.999998	-0.0378931	0.895612	0.987775	0.0199478	0.944922	0.999969
_242.1759-10.62	-0.230482	0.196925	0.984119	-0.244836	0.172008	0.803873	-0.014354	0.93403	0.999969
_242.9248-0.67	0.0169913	0.950743	0.999998	-0.0767482	0.780503	0.987775	-0.0937395	0.73376	0.999969
_243.0287-7.77	-0.0797166	0.82818	0.999998	-0.589911	0.123438	0.782117	-0.510194	0.178321	0.999969
_243.0287-7.84	-0.33033	0.484954	0.999998	-1.45254	0.00679928	0.782117	-1.12221	0.0283145	0.999969
_243.0328-8.96	-0.0544789	0.762232	0.999998	0.116244	0.520932	0.955509	0.170723	0.34978	0.999969
_243.0644-10.39	-1.18425	0.00533325	0.984119	-1.28417	0.0030507	0.782117	-0.0999229	0.786414	0.999969
_243.0836-6.19	-0.0427498	0.865567	0.999998	-0.155003	0.541799	0.955509	-0.112253	0.657614	0.999969
_243.0836-6.84	-0.155732	0.37643	0.984119	-0.170905	0.333049	0.900802	-0.0151729	0.930378	0.999969
_243.1336-6.64	-0.0280041	0.94621	0.999998	0.328344	0.433887	0.933793	0.356348	0.396607	0.999969
_243.1584-8.74	-0.170189	0.323855	0.984119	-0.186	0.282497	0.868325	-0.0158119	0.925709	0.999969
_243.195-13.23	-0.406325	0.07033	0.984119	-0.147982	0.48816	0.952313	0.258343	0.233983	0.999969
_243.196-12.52	-0.205735	0.293777	0.984119	-0.11134	0.564595	0.966557	0.0943947	0.624726	0.999969
_243.196-13.98	-0.0838135	0.860338	0.999998	0.0539142	0.90986	0.988731	0.137728	0.772693	0.999969
_243.2062-9.7	-0.341903	0.414499	0.995764	-0.475394	0.261606	0.858974	-0.13349	0.747611	0.999969
_244.0226-0.75	0.351649	0.463686	0.999998	0.58183	0.232722	0.839298	0.23018	0.629618	0.999969
_244.027-7.11	-0.153336	0.348346	0.984119	-0.188651	0.252244	0.855687	-0.0353155	0.82649	0.999969
_244.0903-7.76	-0.244036	0.247091	0.984119	-0.355142	0.100292	0.782117	-0.111106	0.591306	0.999969
_244.1901-10.62	-0.283219	0.0982878	0.984119	-0.248159	0.14315	0.782117	0.0350594	0.829947	0.999969
_244.9223-0.68	0.0122811	0.963533	0.999998	-0.0905139	0.736637	0.987775	-0.102795	0.702668	0.999969
_244.9626-2.12	-0.0767812	0.676029	0.999998	0.0536256	0.77004	0.987775	0.130407	0.480382	0.999969
_245.0101-8.92	-0.21852	0.351802	0.984119	-0.435926	0.074826	0.782117	-0.217405	0.354191	0.999969
_245.0259-6.26	0.914183	0.320892	0.984119	0.19701	0.827808	0.987775	-0.717173	0.43311	0.999969
_245.0269-1.36	-0.000778065	0.996561	0.999998	-0.113934	0.530853	0.955509	-0.113156	0.533625	0.999969
_245.0435-9.28	-0.26567	0.135594	0.984119	-0.176207	0.311758	0.887016	0.0894636	0.602711	0.999969
_245.0764-1.95	-0.251455	0.684167	0.999998	-0.289794	0.639528	0.975925	-0.0383393	0.950404	0.999969
_245.0766-1.5	-0.38377	0.158499	0.984119	-0.127629	0.628438	0.972872	0.256142	0.337349	0.999969
_245.0934-8.13	0.744136	0.25775	0.984119	0.538157	0.408104	0.918786	-0.20598	0.749034	0.999969
_245.138-8.47	-0.198725	0.275744	0.984119	-0.0927541	0.605061	0.972028	0.105971	0.555203	0.999969
_245.1529-13.37	-0.000387675	0.998139	0.999998	-0.258038	0.135724	0.782117	-0.257651	0.136269	0.999969
_245.1855-8.15	0.264924	0.322549	0.984119	0.238998	0.370651	0.911356	-0.0259255	0.921544	0.999969
_246.0084-0.76	-0.20643	0.476917	0.999998	-0.508235	0.0930316	0.782117	-0.301805	0.303169	0.999969
_246.0421-0.81	0.657354	0.279048	0.984119	0.178962	0.763853	0.987775	-0.478393	0.426387	0.999969
_246.0972-7.96	0.22567	0.422202	0.998854	-0.0986309	0.723315	0.98344	-0.324301	0.254303	0.999969
_246.0974-7.32	0.23001	0.459774	0.999998	0.246752	0.428425	0.931796	0.0167427	0.956672	0.999969
_246.1326-8.9	-0.0450293	0.933542	0.999998	-0.166443	0.758267	0.987775	-0.121414	0.822234	0.999969
_246.1331-6.79	-0.191586	0.637013	0.999998	0.115629	0.775255	0.987775	0.307215	0.452003	0.999969
_247.0051-0.76	-0.268037	0.362872	0.984119	-0.511537	0.0938225	0.782117	-0.2435	0.407276	0.999969
_247.0224-6.23	0.114332	0.836919	0.999998	-0.718476	0.208244	0.819532	-0.832809	0.148344	0.999969
_247.0261-0.78	-0.372936	0.474209	0.999998	-0.229881	0.657326	0.975925	0.143055	0.782052	0.999969
_247.0469-7.16	-0.160994	0.536381	0.999998	-0.632342	0.0255461	0.782117	-0.471348	0.0841138	0.999969
_247.1283-5.87	0.41319	0.315262	0.984119	0.70161	0.0983373	0.782117	0.28842	0.479333	0.999969
_247.1284-1.94	-0.262504	0.239403	0.984119	-0.188246	0.393312	0.913614	0.0742584	0.73354	0.999969
_247.1535-8.6	-0.232251	0.191887	0.984119	-0.24719	0.166459	0.802385	-0.0149392	0.93105	0.999969
_247.9473-0.69	-0.0691375	0.851201	0.999998	0.028421	0.938502	0.992821	0.0975585	0.791367	0.999969
_248.0239-0.78	0.2398	0.712363	0.999998	-0.923721	0.168751	0.802385	-1.16352	0.0887204	0.999969
_248.1127-6.17	0.241595	0.247472	0.984119	0.196829	0.342316	0.907156	-0.0447659	0.826436	0.999969
_248.1488-7.17	-0.190978	0.255048	0.984119	-0.217385	0.198038	0.814674	-0.0264071	0.872111	0.999969
_248.1677-8.39	-0.0342515	0.90441	0.999998	0.142133	0.619682	0.972872	0.176384	0.538906	0.999969
_248.96-1.16	-0.293163	0.228824	0.984119	-0.571114	0.0276198	0.782117	-0.277951	0.252699	0.999969
_248.9806-11.56	0.151879	0.368055	0.984119	-0.186174	0.273213	0.864733	-0.338053	0.0569321	0.999969
_248.9814-2.05	0.0206494	0.883303	0.999998	0.000738114	0.995812	0.998984	-0.0199113	0.887443	0.999969
_249.009-2.22	0.0413977	0.759576	0.999998	-0.0953886	0.483786	0.949709	-0.136786	0.319637	0.999969
_249.0184-0.78	-0.578472	0.309633	0.984119	-0.943983	0.107013	0.782117	-0.365511	0.516344	0.999969
_249.0377-7.56	-0.131955	0.584657	0.999998	-0.343244	0.167149	0.802385	-0.211289	0.385305	0.999969
_249.0395-6.15	0.120195	0.711589	0.999998	0.0479544	0.882494	0.987775	-0.072241	0.82388	0.999969
_249.0471-6.15	-0.230322	0.50321	0.999998	-0.344056	0.321897	0.891566	-0.113734	0.739466	0.999969
_249.0546-7.66	0.0359897	0.895446	0.999998	-0.220753	0.425286	0.930639	-0.256743	0.355654	0.999969
_249.0553-1.58	0.471599	0.378636	0.984119	0.639151	0.237964	0.839298	0.167552	0.75157	0.999969
_249.0553-13.88	-0.00758085	0.96541	0.999998	-0.137681	0.435878	0.933793	-0.1301	0.461057	0.999969
_249.1109-9.9	-0.140225	0.397498	0.988613	-0.161147	0.332797	0.900802	-0.0209224	0.898291	0.999969
_249.1332-7.15	0.180226	0.438709	0.999998	0.252205	0.283261	0.868325	0.071979	0.75501	0.999969
_249.1521-7.16	-0.22684	0.205042	0.984119	-0.211534	0.235602	0.839298	0.0153061	0.929887	0.999969
_249.9646-1.49	-0.114684	0.575521	0.999998	-0.134755	0.511461	0.955509	-0.0200713	0.921514	0.999969
_250.0568-7.59	0.21807	0.406034	0.992838	0.115858	0.656089	0.975925	-0.102212	0.694191	0.999969
_250.9771-1.8	0.0247335	0.856514	0.999998	0.027582	0.840223	0.987775	0.00284846	0.983377	0.999969
_251.0579-7.79	-0.0515417	0.787071	0.999998	-0.0188083	0.921393	0.991277	0.0327334	0.86369	0.999969
_251.0781-6.3	-0.212819	0.333661	0.984119	-0.387003	0.089642	0.782117	-0.174184	0.426303	0.999969
_251.0923-10.32	-0.0525889	0.771817	0.999998	-0.0495688	0.784554	0.987775	0.00302013	0.986693	0.999969
_251.127-11.58	-0.183372	0.288998	0.984119	-0.0690667	0.68456	0.975925	0.114306	0.503507	0.999969
_251.1847-8.32	-0.873559	0.0152317	0.984119	-0.11942	0.712445	0.981946	0.754139	0.0318664	0.999969
_251.9705-0.85	0.0625909	0.846877	0.999998	-0.216218	0.507751	0.955509	-0.278809	0.395447	0.999969
_252.0977-10.28	-0.28529	0.23372	0.984119	-0.354176	0.144428	0.782117	-0.0688861	0.768417	0.999969
_252.1308-10.95	-0.479278	0.0476219	0.984119	-0.47772	0.0482566	0.782117	0.00155758	0.994487	0.999969
_252.1567-10.09	-0.343873	0.0546943	0.984119	-0.158007	0.352739	0.911356	0.185866	0.277061	0.999969
_252.9039-0.71	-0.154749	0.309944	0.984119	-0.12424	0.411995	0.923171	0.0305092	0.838564	0.999969
_252.9456-2.02	-0.056054	0.671431	0.999998	-0.162813	0.228415	0.839298	-0.106759	0.422965	0.999969
_252.9624-1.03	-0.201825	0.436685	0.999998	-0.158439	0.539815	0.955509	0.0433861	0.865858	0.999969
_252.9963-1.56	0.260756	0.154858	0.984119	-0.0253109	0.886193	0.987775	-0.286067	0.121145	0.999969
_253.0312-6.4	-0.129812	0.453365	0.999998	-0.35289	0.0541701	0.782117	-0.223078	0.205934	0.999969
_253.068-7.51	-0.0279001	0.898859	0.999998	-0.0643114	0.769813	0.987775	-0.0364112	0.86828	0.999969
_253.179-11.5	-0.10482	0.541279	0.999998	-0.258753	0.143991	0.782117	-0.153934	0.373234	0.999969
_254.0742-6.61	0.778586	0.368793	0.984119	-1.11213	0.205654	0.815763	-1.89071	0.0402124	0.999969
_254.1594-7.74	-0.0501497	0.869704	0.999998	-0.0934687	0.760086	0.987775	-0.043319	0.88731	0.999969
_254.1602-6.57	-0.256115	0.692498	0.999998	-0.21035	0.745111	0.987775	0.045765	0.943513	0.999969
_254.1604-6.41	-0.354783	0.506638	0.999998	-0.281579	0.597102	0.969059	0.073204	0.8902	0.999969
_254.9028-0.74	-0.648387	0.372151	0.984119	-0.666084	0.359609	0.911356	-0.0176977	0.980289	0.999969
_254.9263-0.68	0.859958	0.522435	0.999998	1.6689	0.223354	0.835373	0.808938	0.547076	0.999969
_255.0324-7.17	-0.14874	0.472781	0.999998	-0.177903	0.392313	0.913614	-0.0291631	0.887071	0.999969
_255.0487-7.69	0.0884054	0.726435	0.999998	-0.286846	0.265767	0.859641	-0.375251	0.151425	0.999969
_255.069-10.2	0.417406	0.525795	0.999998	0.367847	0.575483	0.967941	-0.0495585	0.939532	0.999969
_255.07-6.25	-0.338155	0.192731	0.984119	-0.45641	0.0857213	0.782117	-0.118255	0.64	0.999969
_255.0869-8.05	-0.189296	0.188617	0.984119	-0.194325	0.177825	0.803873	-0.00502828	0.97127	0.999969
_255.1333-7.21	-0.127992	0.85931	0.999998	-0.0332619	0.96324	0.996248	0.0947296	0.8956	0.999969
_256.058-6.24	-0.278925	0.366639	0.984119	-0.396591	0.205637	0.815763	-0.117666	0.699952	0.999969
_256.076-6.59	0.248495	0.516478	0.999998	0.334414	0.385417	0.912946	0.0859197	0.821357	0.999969
_256.1762-6.54	-0.348686	0.558344	0.999998	-0.26152	0.659831	0.975925	0.087166	0.883013	0.999969
_256.1915-11.13	-0.370296	0.00876811	0.984119	-0.330821	0.0167175	0.782117	0.0394756	0.751669	0.999969
_256.9537-1.5	-0.208603	0.201654	0.984119	-0.199389	0.221181	0.833681	0.00921386	0.953701	0.999969
_257.0528-7.71	-0.212331	0.589267	0.999998	-0.321153	0.417195	0.925733	-0.108823	0.781198	0.999969
_257.0813-10.13	-0.500445	0.327354	0.984119	-0.933481	0.0787651	0.782117	-0.433036	0.39472	0.999969
_257.0833-9.42	-0.266344	0.248096	0.984119	-0.138999	0.53977	0.955509	0.127345	0.573881	0.999969
_257.1463-2.56	-0.398706	0.214954	0.984119	-0.458594	0.157226	0.788084	-0.0598884	0.848274	0.999969
_257.1465-3.42	-0.18796	0.293162	0.984119	-0.255185	0.160008	0.791803	-0.0672258	0.702127	0.999969
_257.9928-1.85	-0.380146	0.620711	0.999998	-0.0464141	0.951617	0.996126	0.333732	0.663668	0.999969
_258.0564-0.84	-0.163076	0.570323	0.999998	-0.024108	0.932758	0.992732	0.138968	0.628088	0.999969
_258.2057-11.99	-0.976581	0.0265406	0.984119	-0.928841	0.0335333	0.782117	0.0477405	0.905628	0.999969
_258.2057-12.18	-0.500948	0.246925	0.984119	-0.201689	0.634411	0.973863	0.299259	0.482532	0.999969
_259.0038-2.27	-0.00316677	0.981976	0.999998	0.0348847	0.80367	0.987775	0.0380515	0.786305	0.999969
_259.0045-1.07	0.064532	0.77482	0.999998	-0.246015	0.284551	0.868798	-0.310547	0.181728	0.999969
_259.0049-1.61	0.0467517	0.877617	0.999998	0.0117964	0.968994	0.996248	-0.0349553	0.908321	0.999969
_259.0255-8.44	-0.112362	0.499324	0.999998	-0.244811	0.152572	0.783955	-0.132449	0.427273	0.999969
_259.0297-9.13	0.93846	0.250472	0.984119	-0.219488	0.783464	0.987775	-1.15795	0.161026	0.999969
_259.0309-2.34	0.0259591	0.873275	0.999998	-0.0291443	0.857899	0.987775	-0.0551035	0.735335	0.999969
_259.0431-6.95	0.090998	0.691312	0.999998	0.206044	0.373988	0.911356	0.115046	0.616246	0.999969
_259.116-7.74	-0.029957	0.921225	0.999998	-0.118491	0.696416	0.975925	-0.0885337	0.770388	0.999969
_259.1284-2.03	0.10861	0.780927	0.999998	0.165145	0.672936	0.975925	0.056535	0.884782	0.999969
_259.1284-2.94	-0.412852	0.640386	0.999998	-0.366719	0.677926	0.975925	0.0461322	0.95821	0.999969
_259.1286-6.52	0.00844629	0.989408	0.999998	-0.225159	0.724001	0.983838	-0.233606	0.71414	0.999969
_259.191-11.52	-0.20468	0.414687	0.995764	-0.11184	0.653158	0.975925	0.0928402	0.708812	0.999969
_259.1911-12.29	-0.530319	0.21943	0.984119	-0.0372335	0.929433	0.992732	0.493085	0.251864	0.999969
_260.058-6.21	-0.0274945	0.95889	0.999998	0.138108	0.795921	0.987775	0.165602	0.756593	0.999969
_260.0764-6.86	0.587431	0.0557109	0.984119	0.385623	0.192983	0.814674	-0.201808	0.486309	0.999969
_260.0766-6.96	0.488997	0.117915	0.984119	0.377092	0.220031	0.832133	-0.111906	0.709197	0.999969
_260.1487-8.6	-0.432494	0.0286437	0.984119	-0.506886	0.0125535	0.782117	-0.0743921	0.68224	0.999969
_261.0411-7.7	-0.313435	0.555538	0.999998	-0.292464	0.581992	0.968732	0.0209705	0.968347	0.999969
_261.134-8.97	-0.192675	0.398725	0.988613	-0.142281	0.530837	0.955509	0.0503945	0.823275	0.999969
_261.1343-7.38	-0.0542274	0.730994	0.999998	0.0316716	0.840639	0.987775	0.085899	0.587198	0.999969
_261.144-6.94	-0.150584	0.581836	0.999998	-0.140877	0.606169	0.972028	0.00970653	0.971531	0.999969
_261.144-7.38	0.451204	0.222574	0.984119	0.57697	0.124693	0.782117	0.125765	0.727567	0.999969
_261.1441-7.19	0.388404	0.304595	0.984119	0.654815	0.0936014	0.782117	0.26641	0.477025	0.999969
_261.9627-0.76	0.263842	0.170315	0.984119	0.352621	0.0736034	0.782117	0.0887794	0.634609	0.999969
_262.1284-7.46	-0.159655	0.351084	0.984119	-0.105636	0.53374	0.955509	0.0540185	0.749092	0.999969
_262.1644-7.51	-0.243408	0.185832	0.984119	-0.389395	0.0426422	0.782117	-0.145987	0.418384	0.999969
_262.1644-8.1	-0.139173	0.412765	0.995764	-0.346833	0.0534758	0.782117	-0.20766	0.228159	0.999969
_262.8685-0.67	0.347646	0.56045	0.999998	-0.321426	0.590072	0.968732	-0.669072	0.270013	0.999969
_262.9729-3.83	-0.127169	0.845435	0.999998	0.584171	0.376815	0.911356	0.71134	0.284968	0.999969
_262.9733-0.74	0.360623	0.404848	0.992838	0.0431431	0.919652	0.991277	-0.31748	0.462131	0.999969
_262.9758-2.34	0.0868932	0.584487	0.999998	-0.0997511	0.530845	0.955509	-0.186644	0.248831	0.999969
_263.0369-7.04	-0.205789	0.323112	0.984119	-0.115698	0.574056	0.967941	0.0900915	0.660919	0.999969
_263.0555-8.7	0.208854	0.531987	0.999998	0.173294	0.60329	0.972028	-0.0355603	0.914687	0.999969
_263.1141-6.8	-0.143282	0.536478	0.999998	-0.296468	0.2105	0.82115	-0.153186	0.509097	0.999969
_263.1143-7.18	-0.0419559	0.930019	0.999998	-0.198241	0.679055	0.975925	-0.156285	0.744001	0.999969
_263.1486-7.48	-0.188939	0.28237	0.984119	-0.225261	0.203686	0.814674	-0.0363215	0.833053	0.999969
_264.0539-7	0.419215	0.32473	0.984119	0.223787	0.59461	0.969059	-0.195428	0.64173	0.999969
_264.0608-7.07	0.0200479	0.966073	0.999998	-0.278279	0.557315	0.963809	-0.298327	0.529647	0.999969
_264.1071-8.14	-0.372918	0.296375	0.984119	-1.21349	0.00319427	0.782117	-0.840577	0.0279373	0.999969
_264.1436-8.15	-0.0435642	0.830575	0.999998	-0.126152	0.537937	0.955509	-0.0825874	0.685641	0.999969
_264.1439-7.2	-0.182414	0.541298	0.999998	-0.315321	0.297148	0.873617	-0.132907	0.655278	0.999969
_264.1801-8.5	-0.146945	0.449972	0.999998	-0.211392	0.282159	0.868325	-0.0644473	0.738348	0.999969
_264.9342-0.63	0.0615201	0.812714	0.999998	-0.0809878	0.755289	0.987775	-0.142508	0.584741	0.999969
_265.0451-3.43	-0.122664	0.847355	0.999998	-0.0422486	0.947109	0.993951	0.0804157	0.899541	0.999969
_265.049-3.47	-0.145266	0.632918	0.999998	-0.155457	0.609468	0.972782	-0.0101908	0.973163	0.999969
_265.0822-9.29	-0.304172	0.141281	0.984119	-0.385361	0.0680748	0.782117	-0.0811892	0.684037	0.999969
_265.1045-8.66	-0.207615	0.269183	0.984119	-0.14996	0.420081	0.92655	0.0576553	0.754246	0.999969
_265.1457-11.17	-0.289795	0.0628009	0.984119	-0.191426	0.203722	0.814674	0.0983693	0.504792	0.999969
_265.1474-12.84	-0.326505	0.149506	0.984119	-0.189994	0.390284	0.913614	0.136512	0.534499	0.999969
_265.1483-12.38	-0.48746	0.29275	0.984119	-0.169102	0.71039	0.981894	0.318358	0.487167	0.999969
_265.1892-9.7	-0.362927	0.425661	0.998854	-0.513442	0.264918	0.858974	-0.150515	0.738778	0.999969
_266.1236-1.08	-0.103532	0.770097	0.999998	-0.0908123	0.797617	0.987775	0.0127194	0.971316	0.999969
_266.1362-6.08	-0.487653	0.11868	0.984119	-0.273529	0.367504	0.911356	0.214124	0.478114	0.999969
_267.0692-9.65	-0.138972	0.433021	0.999998	-0.0528172	0.763595	0.987775	0.0861545	0.624624	0.999969
_267.0695-9.5	-0.351988	0.0212253	0.984119	-0.281755	0.0570442	0.782117	0.070233	0.61418	0.999969
_267.0835-7.43	-0.0773739	0.67186	0.999998	-0.134896	0.46306	0.938512	-0.0575218	0.752489	0.999969
_267.0837-7.96	-0.117785	0.374038	0.984119	-0.0759055	0.563575	0.966557	0.0418796	0.749002	0.999969
_267.1022-12.07	-0.671132	0.374705	0.984119	-0.196185	0.792684	0.987775	0.474946	0.527024	0.999969
_267.1424-12.84	-0.333898	0.143738	0.984119	-0.198739	0.372681	0.911356	0.135159	0.541308	0.999969
_267.1581-11.23	-0.244942	0.186249	0.984119	-0.302463	0.107927	0.782117	-0.0575211	0.749231	0.999969
_267.196-13.69	-0.0272892	0.924956	0.999998	-0.123198	0.6716	0.975925	-0.0959085	0.741054	0.999969
_268.1751-7.41	-0.451841	0.218453	0.984119	-0.118589	0.740498	0.987775	0.333252	0.358288	0.999969
_269.0586-9.9	-0.211581	0.600891	0.999998	0.232321	0.566081	0.966557	0.443902	0.28006	0.999969
_269.0646-6.88	-0.151687	0.595951	0.999998	-0.278316	0.33616	0.902323	-0.126628	0.657548	0.999969
_269.0805-10.89	0.48857	0.487467	0.999998	-0.162194	0.816334	0.987775	-0.650764	0.358148	0.999969
_269.0994-8.14	-0.0584	0.766863	0.999998	0.0318856	0.871266	0.987775	0.0902856	0.647405	0.999969
_269.9289-0.71	0.172454	0.627324	0.999998	0.104182	0.768704	0.987775	-0.0682722	0.847054	0.999969
_270.1908-7.49	-0.573552	0.0402865	0.984119	0.0187058	0.942466	0.992821	0.592258	0.0350046	0.999969
_270.2071-11.61	-0.221933	0.112445	0.984119	-0.266065	0.0615794	0.782117	-0.0441321	0.741705	0.999969
_271.0678-6.19	-0.413916	0.474078	0.999998	-0.128061	0.8233	0.987775	0.285856	0.619387	0.999969
_271.0688-7.76	-0.584629	0.509185	0.999998	-0.345491	0.695019	0.975925	0.239137	0.785815	0.999969
_271.0688-8.63	-0.33389	0.18913	0.984119	-0.0621691	0.801144	0.987775	0.271721	0.280389	0.999969
_271.166-7.27	-1.61541	0.0280932	0.984119	-0.167004	0.804487	0.987775	1.44841	0.0455697	0.999969
_271.9262-0.67	0.0872844	0.81129	0.999998	0.130397	0.72165	0.983325	0.043113	0.906049	0.999969
_272.0526-6.41	0.215953	0.218695	0.984119	-0.108041	0.530134	0.955509	-0.323995	0.0735158	0.999969
_272.1483-7.61	-0.355406	0.166799	0.984119	-0.424573	0.103209	0.782117	-0.069167	0.780984	0.999969
_272.1849-8.84	-0.269197	0.105992	0.984119	-0.355957	0.0382293	0.782117	-0.0867598	0.587034	0.999969
_273.0059-8.65	-0.0499038	0.749416	0.999998	-0.225351	0.162858	0.798751	-0.175448	0.270912	0.999969
_273.0416-9.11	-0.0779077	0.696909	0.999998	-0.177932	0.378979	0.911356	-0.100024	0.617636	0.999969
_273.0945-7.49	-0.124079	0.489746	0.999998	0.0234796	0.895163	0.987775	0.147559	0.413014	0.999969
_273.1472-11.8	-0.356741	0.102732	0.984119	0.0521251	0.802727	0.987775	0.408866	0.0650402	0.999969
_273.1692-10.78	-0.156866	0.486403	0.999998	-0.15168	0.500692	0.955509	0.00518582	0.981484	0.999969
_273.1861-10	-0.111705	0.521605	0.999998	-0.201418	0.25533	0.857175	-0.0897132	0.605837	0.999969
_274.0911-7.09	-0.386014	0.281105	0.984119	-0.490716	0.175813	0.803873	-0.104702	0.765709	0.999969
_274.1279-8.85	-0.135641	0.449392	0.999998	-0.205557	0.257677	0.857756	-0.0699162	0.694463	0.999969
_274.1381-8.75	-0.148422	0.593946	0.999998	-0.230127	0.411701	0.923171	-0.0817057	0.768366	0.999969
_274.2008-10.08	0.0553541	0.701001	0.999998	-0.164765	0.262475	0.858974	-0.220119	0.140863	0.999969
_274.8868-0.71	-0.178351	0.208183	0.984119	-0.11366	0.414855	0.923171	0.0646912	0.639944	0.999969
_274.9712-1.94	0.187527	0.626207	0.999998	0.594026	0.136467	0.782117	0.4065	0.298314	0.999969
_275.0534-9.11	-0.112914	0.815576	0.999998	-0.233503	0.630642	0.972926	-0.120589	0.803315	0.999969
_275.0536-9.35	-0.31804	0.168918	0.984119	-0.384876	0.100838	0.782117	-0.066836	0.765265	0.999969
_275.0635-6.36	0.103232	0.82248	0.999998	0.177133	0.700753	0.975925	0.0739013	0.872345	0.999969
_275.0769-6.17	-0.0565868	0.829358	0.999998	-0.365506	0.177426	0.803873	-0.30892	0.250085	0.999969
_275.1599-2.08	-0.15089	0.80543	0.999998	0.846156	0.180499	0.804836	0.997046	0.118792	0.999969
_275.16-5.7	0.231148	0.522292	0.999998	0.0938806	0.793756	0.987775	-0.137268	0.702657	0.999969
_275.2576-13.41	-0.334645	0.254524	0.984119	-0.187869	0.515847	0.955509	0.146775	0.61068	0.999969
_276.1064-8.45	-0.0664378	0.744754	0.999998	-0.539459	0.0169937	0.782117	-0.473022	0.0325536	0.999969
_276.1437-7	-0.293557	0.0670611	0.984119	-0.233839	0.136415	0.782117	0.0597175	0.693104	0.999969
_276.1437-8.74	-0.201014	0.273247	0.984119	-0.185735	0.30991	0.886115	0.0152792	0.932209	0.999969
_276.18-7.49	-0.233033	0.261097	0.984119	-0.312729	0.138103	0.782117	-0.0796955	0.695054	0.999969
_276.1801-8.19	-0.116629	0.465887	0.999998	-0.41989	0.0169373	0.782117	-0.303262	0.0710825	0.999969
_276.8832-0.72	-0.214903	0.136412	0.984119	-0.136493	0.333061	0.900802	0.0784097	0.573953	0.999969
_277.0233-10.09	-0.547912	0.099774	0.984119	-0.197659	0.535815	0.955509	0.350253	0.279321	0.999969
_277.0513-8.67	-0.937586	0.104541	0.984119	-1.83307	0.00423795	0.782117	-0.895488	0.119624	0.999969
_277.0676-8.26	0.122219	0.785257	0.999998	-0.22597	0.615532	0.972872	-0.348188	0.4418	0.999969
_277.0847-8.75	-0.125838	0.558093	0.999998	-0.244143	0.263546	0.858974	-0.118305	0.581634	0.999969
_277.0933-6.99	-0.0194531	0.939647	0.999998	0.14951	0.562909	0.966557	0.168963	0.513924	0.999969
_277.1412-9.42	0.0707022	0.829607	0.999998	0.234288	0.479309	0.947462	0.163586	0.619775	0.999969
_278.0524-6.2	-0.171699	0.775591	0.999998	-0.256545	0.6707	0.975925	-0.0848462	0.887853	0.999969
_278.0704-6.42	0.155503	0.699551	0.999998	-0.0671352	0.867391	0.987775	-0.222639	0.581613	0.999969
_278.1212-8.41	0.0150855	0.959368	0.999998	-0.494623	0.110512	0.782117	-0.509709	0.100948	0.999969
_278.1213-8.47	0.201651	0.472762	0.999998	0.251336	0.373202	0.911356	0.0496859	0.858382	0.999969
_278.1214-8.61	0.141291	0.673017	0.999998	-0.464641	0.177744	0.803873	-0.605932	0.0851904	0.999969
_278.9969-2.31	-0.136733	0.21756	0.984119	-0.142439	0.199957	0.814674	-0.0057059	0.957838	0.999969
_279.0509-0.76	-0.644515	0.00686392	0.984119	-0.337362	0.120986	0.782117	0.307153	0.155129	0.999969
_279.0878-11.9	-0.350887	0.0835424	0.984119	-0.299267	0.134559	0.782117	0.0516194	0.788454	0.999969
_280.1388-1.29	-0.294441	0.383938	0.984119	-0.142257	0.670842	0.975925	0.152184	0.64951	0.999969
_280.1391-7.33	-0.249653	0.641369	0.999998	-0.387399	0.472175	0.945486	-0.137746	0.796651	0.999969
_280.14-7.48	-0.0712597	0.832159	0.999998	0.0664965	0.843212	0.987775	0.137756	0.682676	0.999969
_280.1629-6.35	-0.0517633	0.868397	0.999998	0.290183	0.359881	0.911356	0.341946	0.283317	0.999969
_280.1883-11.99	-0.783776	0.0268383	0.984119	-0.781677	0.0271854	0.782117	0.00209952	0.994827	0.999969
_280.2478-12.52	0.388506	0.0762482	0.984119	-0.113495	0.585628	0.968732	-0.502001	0.0266269	0.999969
_280.9888-1.96	-0.0222322	0.960476	0.999998	0.48893	0.285524	0.868798	0.511162	0.265054	0.999969
_280.9892-2.02	-0.0145888	0.973217	0.999998	0.437675	0.322235	0.891566	0.452264	0.306923	0.999969
_281.0114-8.77	-0.530014	0.062953	0.984119	-0.502802	0.0760427	0.782117	0.0272122	0.919078	0.999969
_281.035-2.86	-0.689506	0.27039	0.984119	-0.210885	0.731036	0.987775	0.478621	0.439203	0.999969
_281.0676-8.58	-0.150823	0.516808	0.999998	-0.270568	0.25236	0.855687	-0.119745	0.605782	0.999969
_281.0699-7.77	-0.599401	0.00500669	0.984119	-0.255277	0.180577	0.804836	0.344124	0.0779975	0.999969
_281.0707-6.99	-0.427803	0.0901611	0.984119	-0.425531	0.091719	0.782117	0.0022717	0.99244	0.999969
_281.0774-10.66	-0.23521	0.675705	0.999998	-0.0828404	0.882552	0.987775	0.15237	0.78602	0.999969
_281.089-6.66	-0.301415	0.342119	0.984119	-0.150544	0.631097	0.972926	0.150871	0.63036	0.999969
_281.1015-10.06	-0.160756	0.359076	0.984119	-0.182066	0.300921	0.88026	-0.0213102	0.901812	0.999969
_283.0399-6.31	0.344957	0.607656	0.999998	0.732473	0.283239	0.868325	0.387516	0.564569	0.999969
_283.0405-7.22	-0.0209517	0.983912	0.999998	-0.164343	0.874375	0.987775	-0.143391	0.890271	0.999969
_283.0452-8.19	-0.117976	0.466981	0.999998	-0.247189	0.139047	0.782117	-0.129214	0.426482	0.999969
_283.0677-11.42	-0.0375994	0.875296	0.999998	-0.778212	0.00497311	0.782117	-0.740612	0.00686892	0.999969
_283.0679-6.08	-0.0832482	0.731014	0.999998	-0.193668	0.428039	0.931796	-0.110419	0.64892	0.999969
_283.0822-7.41	0.124011	0.429606	0.998854	-0.0756375	0.627609	0.972872	-0.199649	0.211149	0.999969
_283.0854-7.23	0.100836	0.504068	0.999998	-0.0694708	0.643942	0.975925	-0.170306	0.265896	0.999969
_283.0992-11.69	0.0312366	0.877267	0.999998	-0.0636841	0.753188	0.987775	-0.0949207	0.640018	0.999969
_283.1151-8.14	-0.0586077	0.715577	0.999998	-0.0105967	0.947352	0.993951	0.048011	0.76515	0.999969
_283.1339-12.45	-0.295255	0.172437	0.984119	-0.128725	0.541251	0.955509	0.16653	0.431342	0.999969
_283.944-0.71	0.23536	0.17628	0.984119	0.303532	0.087326	0.782117	0.0681724	0.686551	0.999969
_284.0542-6.29	0.323052	0.286068	0.984119	0.511567	0.100513	0.782117	0.188515	0.528179	0.999969
_284.1332-7.37	-0.0698725	0.586133	0.999998	-0.18219	0.167776	0.802385	-0.112317	0.385344	0.999969
_284.2225-11.83	0.681176	0.1416	0.984119	-0.0715608	0.872542	0.987775	-0.752737	0.107081	0.999969
_285.1261-11.25	-0.0709651	0.63772	0.999998	-0.328963	0.0420111	0.782117	-0.257998	0.101449	0.999969
_285.132-7.39	-0.0766616	0.831307	0.999998	-0.00159008	0.996472	0.998984	0.0750715	0.834749	0.999969
_285.134-10.2	0.0553179	0.773554	0.999998	-0.0554389	0.773073	0.987775	-0.110757	0.566252	0.999969
_286.0823-9.1	-0.366598	0.146269	0.984119	-0.320874	0.199708	0.814674	0.0457242	0.850827	0.999969
_286.2369-13.34	-0.2362	0.214879	0.984119	-0.173048	0.357576	0.911356	0.0631521	0.733758	0.999969
_286.9698-0.75	-0.689492	0.3093	0.984119	-0.402957	0.547613	0.957653	0.286535	0.667959	0.999969
_287.0756-8.37	0.122246	0.706926	0.999998	0.182087	0.576606	0.967941	0.0598408	0.8537	0.999969
_287.1481-8.87	-0.174213	0.312709	0.984119	-0.213135	0.22076	0.833351	-0.0389218	0.818511	0.999969
_288.1531-9.31	-0.0861826	0.65425	0.999998	-0.267271	0.177251	0.803873	-0.181089	0.352366	0.999969
_288.2258-12.03	-0.200766	0.391281	0.988273	0.0333206	0.885422	0.987775	0.234087	0.319718	0.999969
_289.0323-0.79	-0.68236	0.169663	0.984119	-1.36008	0.0117332	0.782117	-0.677716	0.1724	0.999969
_289.0694-9.53	0.0235698	0.944421	0.999998	0.169295	0.618072	0.972872	0.145725	0.667446	0.999969
_289.1631-7.93	-0.81781	0.0986147	0.984119	-0.244832	0.605281	0.972028	0.572979	0.235937	0.999969
_290.02-0.96	-0.451916	0.348277	0.984119	0.0124445	0.97907	0.996248	0.46436	0.335574	0.999969
_290.0876-7.07	-0.173791	0.483615	0.999998	-0.437743	0.0908914	0.782117	-0.263952	0.292675	0.999969
_290.1483-11.51	-0.438852	0.0874424	0.984119	-0.499622	0.055018	0.782117	-0.0607694	0.803251	0.999969
_290.1591-8.64	-0.108468	0.664731	0.999998	-0.168681	0.502316	0.955509	-0.0602137	0.809445	0.999969
_290.1595-9.66	-0.101771	0.58743	0.999998	-0.0716971	0.701547	0.975925	0.0300739	0.872019	0.999969
_290.1968-11.37	-0.386723	0.120067	0.984119	-0.451905	0.0733706	0.782117	-0.0651827	0.784662	0.999969
_290.8605-0.74	0.156815	0.73507	0.999998	0.104819	0.82086	0.987775	-0.0519969	0.910502	0.999969
_291.0684-11.73	-0.562585	0.123207	0.984119	-0.23222	0.509986	0.955509	0.330365	0.352294	0.999969
_291.0828-1.43	-0.620099	0.501909	0.999998	-0.118061	0.897489	0.987775	0.502038	0.585664	0.999969
_291.1945-10.01	-0.326296	0.0669174	0.984119	-0.355718	0.0480164	0.782117	-0.0294219	0.860751	0.999969
_292.1046-6.75	0.0938165	0.864373	0.999998	0.474752	0.39327	0.913614	0.380935	0.491377	0.999969
_292.1047-6.81	0.0532083	0.909223	0.999998	0.785005	0.108181	0.782117	0.731796	0.132051	0.999969
_292.8568-0.74	-0.0313399	0.877577	0.999998	0.066661	0.74354	0.987775	0.0980009	0.631274	0.999969
_292.8917-0.65	-0.253214	0.348782	0.984119	-0.0509837	0.848139	0.987775	0.202231	0.451768	0.999969
_292.9233-0.7	-0.325112	0.440085	0.999998	-0.125648	0.763363	0.987775	0.199464	0.633516	0.999969
_293.049-10.18	-0.59535	0.482645	0.999998	-0.101287	0.90412	0.987775	0.494063	0.559096	0.999969
_293.0528-6.41	0.148844	0.457938	0.999998	0.0459757	0.817081	0.987775	-0.102869	0.606146	0.999969
_293.0529-6.51	-0.0233952	0.868431	0.999998	-0.0846182	0.551388	0.961563	-0.0612229	0.665543	0.999969
_293.0659-8.85	0.308076	0.324027	0.984119	0.200739	0.516368	0.955509	-0.107337	0.727203	0.999969
_293.0878-6.5	-0.227143	0.192599	0.984119	-0.198906	0.250662	0.855687	0.0282364	0.867472	0.999969
_295.0473-7.49	-0.0886973	0.748659	0.999998	0.136772	0.622121	0.972872	0.225469	0.4199	0.999969
_295.075-9.09	0.353053	0.179194	0.984119	-0.246887	0.33983	0.904403	-0.59994	0.0303864	0.999969
_295.0764-7.25	-0.161256	0.472603	0.999998	-0.27176	0.233627	0.839298	-0.110504	0.620903	0.999969
_296.0991-6.76	-0.447491	0.398921	0.988613	-0.352315	0.504586	0.955509	0.0951761	0.855906	0.999969
_296.2575-11.3	-0.228641	0.27021	0.984119	-0.23685	0.254109	0.857175	-0.00820903	0.967733	0.999969
_297.0372-9.1	-0.157725	0.371002	0.984119	-0.380531	0.0421899	0.782117	-0.222806	0.212484	0.999969
_297.0767-10.16	0.046141	0.741253	0.999998	-0.2559	0.0822458	0.782117	-0.302041	0.0441549	0.999969
_297.0817-10.15	0.586884	0.0673902	0.984119	-0.10435	0.730322	0.987775	-0.691234	0.0348072	0.999969
_297.1493-9.46	0.121265	0.537596	0.999998	0.0666635	0.733498	0.987775	-0.0546013	0.780201	0.999969
_297.1497-11.31	-0.560502	0.0897455	0.984119	-0.288954	0.363994	0.911356	0.271548	0.392814	0.999969
_297.1504-11.58	-0.403204	0.2472	0.984119	-0.232937	0.497084	0.955509	0.170267	0.618301	0.999969
_297.1504-11.65	-0.148957	0.541854	0.999998	-0.183908	0.452902	0.936287	-0.0349506	0.885482	0.999969
_297.1524-12.91	-0.361411	0.196759	0.984119	-0.164209	0.548268	0.958127	0.197202	0.472152	0.999969
_297.2045-11.53	-0.3323	0.116183	0.984119	-0.065633	0.746143	0.987775	0.266667	0.200619	0.999969
_298.0785-6.25	-0.497091	0.222487	0.984119	-0.288334	0.471527	0.945486	0.208757	0.600589	0.999969
_298.0786-6.34	-0.508015	0.249864	0.984119	-0.478197	0.277499	0.868325	0.0298186	0.944873	0.999969
_298.1526-11.74	-0.485694	0.0500189	0.984119	-0.189345	0.418251	0.925934	0.296349	0.212517	0.999969
_298.1558-12.92	-0.362595	0.192546	0.984119	-0.168052	0.536361	0.955509	0.194543	0.47512	0.999969
_299.058-10.28	-0.236918	0.168251	0.984119	-0.201018	0.238089	0.839298	0.0359003	0.829133	0.999969
_299.0653-6.46	0.362864	0.0961663	0.984119	-0.213339	0.31271	0.887016	-0.576203	0.0131099	0.999969
_299.0787-7.68	-0.106177	0.622848	0.999998	-0.225825	0.302608	0.880606	-0.119648	0.579863	0.999969
_299.1099-7.86	-0.101067	0.577158	0.999998	-0.114887	0.526882	0.955509	-0.01382	0.938901	0.999969
_299.1133-8.03	-0.11349	0.527313	0.999998	-0.20208	0.267433	0.861549	-0.0885908	0.620749	0.999969
_299.1316-12.61	-0.263926	0.237746	0.984119	-0.205934	0.352376	0.911356	0.0579917	0.790538	0.999969
_301.0533-6.2	-0.199262	0.640545	0.999998	0.0236822	0.955575	0.996126	0.222944	0.60172	0.999969
_301.0685-9.45	-0.22562	0.277164	0.984119	-0.231707	0.264939	0.858974	-0.00608694	0.976115	0.999969
_301.1209-11.23	0.00523596	0.986971	0.999998	0.250164	0.44011	0.933793	0.244929	0.449545	0.999969
_301.1991-8.57	-0.924625	0.0779624	0.984119	-0.667274	0.191925	0.814674	0.257351	0.605603	0.999969
_302.0648-6.54	0.0210946	0.905739	0.999998	0.0973161	0.586739	0.968732	0.0762215	0.669671	0.999969
_302.1955-9.9	-0.294068	0.116621	0.984119	-0.321768	0.0885229	0.782117	-0.0277001	0.877286	0.999969
_302.9964-1.95	0.127482	0.823124	0.999998	0.654182	0.261612	0.858974	0.5267	0.362391	0.999969
_303.0501-9.59	-0.179009	0.576702	0.999998	0.27458	0.395329	0.913614	0.453589	0.169129	0.999969
_303.0847-9.55	0.391818	0.205246	0.984119	0.0448088	0.881541	0.987775	-0.347009	0.259078	0.999969
_303.1073-9.8	-0.0556629	0.809895	0.999998	-0.174664	0.454362	0.936287	-0.119001	0.608349	0.999969
_304.1749-7.36	-0.459031	0.439267	0.999998	-0.333256	0.572543	0.967941	0.125775	0.83054	0.999969
_305.0869-7.11	1.1271	0.151902	0.984119	1.92461	0.0212108	0.782117	0.797512	0.302053	0.999969
_305.1564-7.39	-0.185008	0.196001	0.984119	-0.132597	0.347255	0.911356	0.0524109	0.70658	0.999969
_307.0647-9.97	-0.617382	0.200992	0.984119	-0.245206	0.602777	0.972028	0.372176	0.432425	0.999969
_307.0732-10.55	-0.0457787	0.888732	0.999998	0.0713897	0.827373	0.987775	0.117168	0.720789	0.999969
_307.0806-8.16	0.272285	0.173065	0.984119	-0.0413433	0.830803	0.987775	-0.313628	0.120297	0.999969
_307.0841-7.89	0.0361601	0.818592	0.999998	-0.219686	0.177003	0.803873	-0.255846	0.11986	0.999969
_307.1888-11.42	-0.163511	0.302426	0.984119	-0.201882	0.207218	0.81678	-0.0383707	0.805406	0.999969
_308.0741-13.36	-0.327718	0.0563541	0.984119	-0.399688	0.0235686	0.782117	-0.0719701	0.655615	0.999969
_308.0975-8.66	0.337213	0.320989	0.984119	0.471609	0.171892	0.803873	0.134396	0.688145	0.999969
_308.0986-1.25	0.0286039	0.839203	0.999998	0.0923607	0.515195	0.955509	0.0637568	0.652	0.999969
_309.0961-9.85	-0.327412	0.197284	0.984119	0.0407	0.868927	0.987775	0.368112	0.150163	0.999969
_309.0977-8.02	-0.329554	0.0672675	0.984119	-0.284767	0.108758	0.782117	0.0447865	0.791916	0.999969
_309.0999-10.45	-0.589622	0.0462051	0.984119	-0.331597	0.239847	0.839485	0.258025	0.355854	0.999969
_309.1001-6.92	-0.12474	0.333997	0.984119	-0.117473	0.362039	0.911356	0.00726605	0.954376	0.999969
_309.1137-12.01	-0.263737	0.0981329	0.984119	-0.333001	0.0418425	0.782117	-0.069264	0.649411	0.999969
_309.1167-7.55	0.293892	0.172897	0.984119	0.12464	0.552633	0.962535	-0.169252	0.422436	0.999969
_309.1525-12.66	-0.3593	0.177663	0.984119	-0.211664	0.417488	0.925733	0.147635	0.569432	0.999969
_309.1729-13.25	-0.344071	0.205778	0.984119	-0.17995	0.499407	0.955509	0.164122	0.537339	0.999969
_310.1559-12.66	-0.33564	0.207581	0.984119	-0.170237	0.513997	0.955509	0.165402	0.525849	0.999969
_310.9017-0.68	-1.06848	0.134873	0.984119	-0.534697	0.440935	0.933793	0.533784	0.441699	0.999969
_310.9119-0.67	0.0401012	0.887577	0.999998	-0.0638061	0.822122	0.987775	-0.103907	0.714684	0.999969
_311.0613-6.11	-0.608476	0.479213	0.999998	-0.472004	0.581772	0.968732	0.136473	0.872849	0.999969
_311.1257-12.84	-0.333654	0.102221	0.984119	-0.226338	0.255725	0.857175	0.107316	0.583352	0.999969
_311.2199-11.94	-0.015454	0.949159	0.999998	-0.206937	0.399137	0.915086	-0.191483	0.434457	0.999969
_311.2569-13.35	-0.157041	0.436989	0.999998	-0.097233	0.62808	0.972872	0.0598084	0.765135	0.999969
_312.0886-10.51	-0.244356	0.149722	0.984119	-0.235776	0.163528	0.798751	0.00857945	0.95814	0.999969
_312.2162-10.07	-0.160148	0.256649	0.984119	-0.431799	0.00636811	0.782117	-0.271651	0.0641918	0.999969
_312.2522-14.25	-0.157126	0.435738	0.999998	-0.141789	0.480987	0.947462	0.0153379	0.938704	0.999969
_313.0978-7.09	-0.250581	0.501405	0.999998	-0.427977	0.257903	0.857756	-0.177395	0.632776	0.999969
_314.2165-7.89	-1.23715	0.0427949	0.984119	-0.15226	0.788556	0.987775	1.08489	0.0711746	0.999969
_315.0389-8.5	-0.207798	0.241432	0.984119	-0.13974	0.424768	0.93032	0.0680582	0.69499	0.999969
_315.0899-10.18	-0.203799	0.286889	0.984119	-0.196386	0.304107	0.880606	0.0074137	0.968468	0.999969
_315.0952-7.52	-0.0440507	0.793108	0.999998	-0.0201117	0.904594	0.987775	0.023939	0.886563	0.999969
_315.2535-13.23	-0.181951	0.449872	0.999998	-0.145007	0.545572	0.957566	0.0369438	0.876884	0.999969
_315.2537-12.69	-0.21092	0.620294	0.999998	-0.190856	0.653681	0.975925	0.0200644	0.962248	0.999969
_315.2543-11.8	-0.500223	0.0405198	0.984119	-0.463666	0.0552289	0.782117	0.0365566	0.871747	0.999969
_316.9087-0.71	-0.245137	0.298326	0.984119	-0.195655	0.40327	0.918627	0.049482	0.830672	0.999969
_317.0865-7.54	-0.0181815	0.927062	0.999998	0.0262481	0.894878	0.987775	0.0444296	0.823121	0.999969
_317.0866-7.35	-0.0136454	0.945462	0.999998	0.0307841	0.877395	0.987775	0.0444296	0.823882	0.999969
_317.0896-7.45	-0.000968228	0.995362	0.999998	0.0260244	0.875896	0.987775	0.0269926	0.871323	0.999969
_317.1235-9.63	-0.145939	0.524817	0.999998	0.143081	0.532853	0.955509	0.28902	0.217028	0.999969
_317.124-7.3	-0.124355	0.318286	0.984119	0.00585072	0.961883	0.996248	0.130205	0.296848	0.999969
_319.1177-9.5	-0.204509	0.249126	0.984119	-0.337049	0.0671216	0.782117	-0.13254	0.449018	0.999969
_319.1367-12.67	-0.330121	0.203765	0.984119	-0.196055	0.442048	0.933793	0.134066	0.597086	0.999969
_320.9236-0.71	0.0212935	0.879754	0.999998	0.0323759	0.818174	0.987775	0.0110823	0.937225	0.999969
_320.9238-0.78	0.633411	0.185387	0.984119	0.419838	0.371859	0.911356	-0.213573	0.646209	0.999969
_321.13-8.12	0.287978	0.407782	0.994282	0.14511	0.673824	0.975925	-0.142868	0.678549	0.999969
_321.1726-13.12	0.107733	0.711181	0.999998	0.393691	0.188467	0.814674	0.285959	0.332594	0.999969
_322.8934-0.66	-0.0075541	0.976348	0.999998	-0.193864	0.4513	0.936287	-0.18631	0.468791	0.999969
_323.107-12.85	-0.377703	0.0456108	0.984119	-0.295696	0.10824	0.782117	0.0820066	0.642102	0.999969
_323.1303-11.59	-0.398111	0.0973837	0.984119	-0.26863	0.251028	0.855687	0.129481	0.573273	0.999969
_324.0362-6.11	-0.715268	0.0671986	0.984119	0.19159	0.604243	0.972028	0.906858	0.0245489	0.999969
_326.0883-7.76	-0.035898	0.854007	0.999998	0.132093	0.501523	0.955509	0.167991	0.394981	0.999969
_326.1489-11.24	-0.254416	0.138503	0.984119	-0.352431	0.0468952	0.782117	-0.0980149	0.555236	0.999969
_327.1242-10.77	-0.057942	0.779185	0.999998	-0.161245	0.439457	0.933793	-0.103303	0.618214	0.999969
_328.9049-0.69	-0.0688715	0.625625	0.999998	-0.147269	0.303873	0.880606	-0.0783978	0.579104	0.999969
_329.0746-6.14	-0.31279	0.752271	0.999998	-0.365446	0.712465	0.981946	-0.0526567	0.95755	0.999969
_329.1904-9.55	0.188699	0.749203	0.999998	0.197173	0.738386	0.987775	0.00847403	0.988525	0.999969
_329.1916-12.02	-0.187799	0.574798	0.999998	-0.178759	0.593153	0.968732	0.00903994	0.978336	0.999969
_329.1959-8.86	-0.0457769	0.920552	0.999998	-0.124896	0.785764	0.987775	-0.0791193	0.863183	0.999969
_329.2307-13.27	-0.241852	0.196784	0.984119	-0.0784444	0.667278	0.975925	0.163408	0.37562	0.999969
_330.227-11.23	0.124434	0.592241	0.999998	-0.219573	0.349655	0.911356	-0.344007	0.151446	0.999969
_331.0786-7.07	-0.388412	0.503714	0.999998	-0.636571	0.279334	0.868325	-0.248159	0.667772	0.999969
_331.1016-6.82	-0.00980696	0.945498	0.999998	-0.0696241	0.628839	0.972872	-0.0598171	0.677612	0.999969
_331.1752-10.51	-0.209839	0.222687	0.984119	-0.204553	0.233966	0.839298	0.00528546	0.974839	0.999969
_331.1753-10.34	0.219499	0.195237	0.984119	0.00121948	0.994084	0.99888	-0.218279	0.197589	0.999969
_331.2487-11.87	0.0323924	0.906717	0.999998	-0.168735	0.544129	0.957566	-0.201127	0.470862	0.999969
_332.2519-11.61	-0.123475	0.62552	0.999998	-0.374538	0.151851	0.783955	-0.251064	0.327243	0.999969
_332.921-0.65	0.10995	0.670347	0.999998	-0.0714359	0.781721	0.987775	-0.181386	0.484911	0.999969
_333.1145-7.65	-0.249979	0.219272	0.984119	-0.0976934	0.623365	0.972872	0.152286	0.446697	0.999969
_333.1321-11.59	0.103387	0.699686	0.999998	0.00115112	0.996564	0.998984	-0.102236	0.702854	0.999969
_333.133-9.17	0.147103	0.607547	0.999998	0.0205122	0.942648	0.992821	-0.126591	0.65813	0.999969
_333.2033-13.84	-0.307066	0.117784	0.984119	-0.290609	0.1371	0.782117	0.0164569	0.930214	0.999969
_334.8422-0.74	-0.18766	0.159001	0.984119	-0.0906321	0.484735	0.950081	0.0970278	0.455014	0.999969
_336.3093-13.49	-0.350964	0.233419	0.984119	-0.156531	0.587648	0.968732	0.194433	0.501795	0.999969
_336.8863-0.69	-0.151552	0.369266	0.984119	-0.0600987	0.718584	0.983325	0.0914537	0.584575	0.999969
_337.1646-11.28	-0.357497	0.0355153	0.984119	-0.280649	0.0895269	0.782117	0.0768481	0.62584	0.999969
_338.8898-0.67	0.867041	0.104447	0.984119	0.66749	0.202956	0.814674	-0.199551	0.695991	0.999969
_341.1785-12.12	-0.265672	0.209319	0.984119	-0.208038	0.320451	0.891278	0.0576341	0.779684	0.999969
_342.2633-12.29	-0.0458212	0.801226	0.999998	-0.289268	0.126981	0.782117	-0.243447	0.193826	0.999969
_342.8739-0.64	0.0230848	0.930716	0.999998	-0.0947884	0.721656	0.983325	-0.117873	0.658151	0.999969
_343.0817-7.68	-0.237699	0.12934	0.984119	-0.327674	0.0430495	0.782117	-0.0899748	0.552158	0.999969
_343.1748-12.08	-0.260096	0.233627	0.984119	-0.202708	0.348607	0.911356	0.057388	0.787789	0.999969
_343.1885-11.17	-0.264265	0.283989	0.984119	-0.281409	0.255158	0.857175	-0.0171446	0.943448	0.999969
_343.2078-9.64	0.0850202	0.614937	0.999998	-0.00264197	0.987472	0.996248	-0.0876621	0.604092	0.999969
_343.2097-11.53	-0.277257	0.148165	0.984119	-0.283655	0.139678	0.782117	-0.00639799	0.972367	0.999969
_343.2101-11.39	-0.323105	0.123369	0.984119	-0.355763	0.0924768	0.782117	-0.0326581	0.870968	0.999969
_343.2946-11.55	-0.72395	0.0367801	0.984119	0.175171	0.586468	0.968732	0.899121	0.0123294	0.999969
_345.0569-9.56	-0.0880956	0.646978	0.999998	0.130485	0.499445	0.955509	0.21858	0.264628	0.999969
_346.2021-10.31	-0.235173	0.399266	0.988613	-0.0114065	0.966975	0.996248	0.223766	0.421982	0.999969
_348.1189-9.07	-0.243199	0.0994418	0.984119	-0.419014	0.00864642	0.782117	-0.175815	0.223256	0.999969
_349.0587-0.68	-0.287418	0.445044	0.999998	-0.168187	0.652765	0.975925	0.119231	0.749326	0.999969
_350.1244-12.84	-0.28148	0.184254	0.984119	-0.137926	0.50531	0.955509	0.143555	0.488374	0.999969
_351.1804-11.66	0.108611	0.598576	0.999998	-0.214143	0.305923	0.882574	-0.322755	0.13123	0.999969
_353.0437-6.47	-0.714054	0.511428	0.999998	0.180492	0.867241	0.987775	0.894546	0.412736	0.999969
_353.2302-11.58	-0.171749	0.37618	0.984119	-0.294285	0.139257	0.782117	-0.122536	0.525001	0.999969
_355.194-12.64	-0.346815	0.225606	0.984119	-0.194366	0.489415	0.953601	0.152449	0.586497	0.999969
_355.1962-13.41	-0.356422	0.232064	0.984119	-0.216267	0.461306	0.936576	0.140155	0.631168	0.999969
_357.0809-7.51	0.517511	0.156854	0.984119	0.458148	0.206718	0.816094	-0.0593633	0.866395	0.999969
_357.0812-7.77	-0.352622	0.129886	0.984119	-0.261154	0.253494	0.857175	0.0914673	0.683174	0.999969
_358.2426-8.07	-1.58087	0.0382152	0.984119	-0.0904838	0.898001	0.987775	1.49038	0.0489425	0.999969
_359.2072-11.46	-0.307785	0.131387	0.984119	-0.275061	0.174216	0.803873	0.0327238	0.867377	0.999969
_360.2121-7.73	0.134648	0.78786	0.999998	-0.00824572	0.986836	0.996248	-0.142894	0.775243	0.999969
_363.1659-8.57	0.203689	0.672764	0.999998	-0.0634637	0.895008	0.987775	-0.267153	0.580465	0.999969
_365.122-7.79	-0.235754	0.180579	0.984119	-0.239315	0.17448	0.803873	-0.00356148	0.983337	0.999969
_365.1929-11.53	-0.19602	0.258527	0.984119	-0.186626	0.281057	0.868325	0.00939353	0.95583	0.999969
_365.2325-14.7	-0.0286526	0.934559	0.999998	-0.0789475	0.821151	0.987775	-0.0502949	0.885425	0.999969
_367.1012-6.18	-0.388399	0.355663	0.984119	-0.2566	0.538288	0.955509	0.131799	0.750748	0.999969
_367.1357-8.15	0.230339	0.424186	0.998854	0.13377	0.640069	0.975925	-0.0965693	0.735221	0.999969
_369.126-13.4	-0.341224	0.261606	0.984119	-0.169876	0.569827	0.967941	0.171347	0.566529	0.999969
_369.1262-13.35	-0.371125	0.226546	0.984119	-0.202044	0.502613	0.955509	0.169081	0.573883	0.999969
_371.0956-6.18	-0.167059	0.629017	0.999998	-0.125636	0.715879	0.982223	0.0414232	0.904281	0.999969
_371.0965-8.11	-0.036256	0.876798	0.999998	-0.175726	0.456653	0.936287	-0.13947	0.553235	0.999969
_375.1301-7.94	0.273116	0.422711	0.998854	0.0197263	0.953297	0.996126	-0.253389	0.456282	0.999969
_377.0849-7	-0.0623651	0.872065	0.999998	-0.454496	0.251413	0.855687	-0.39213	0.319581	0.999969
_377.1993-11.36	-0.184606	0.341248	0.984119	-0.378442	0.0625419	0.782117	-0.193835	0.318433	0.999969
_378.2026-11.23	-0.169628	0.378569	0.984119	-0.0757414	0.690992	0.975925	0.0938866	0.622714	0.999969
_378.899-0.66	0.0486744	0.855205	0.999998	-0.105386	0.693403	0.975925	-0.15406	0.565598	0.999969
_379.082-0.89	-1.18117	0.0243496	0.984119	-0.949579	0.0622665	0.782117	0.231594	0.629711	0.999969
_379.1537-8.83	-0.189718	0.326019	0.984119	-0.249521	0.201797	0.814674	-0.059803	0.753214	0.999969
_381.1507-13.6	-0.427433	0.267853	0.984119	-0.181172	0.632588	0.973863	0.246261	0.517212	0.999969
_381.151-8.01	-0.0435304	0.885165	0.999998	-0.00483857	0.987187	0.996248	0.0386918	0.897847	0.999969
_382.5497-7.18	-0.455785	0.219093	0.984119	-0.156511	0.665672	0.975925	0.299274	0.412698	0.999969
_387.2856-11.56	-0.705641	0.0480464	0.984119	0.113129	0.734265	0.987775	0.81877	0.0247055	0.999969
_388.2689-10.97	0.45218	0.434214	0.999998	0.499927	0.388392	0.913614	0.0477472	0.933482	0.999969
_394.8449-0.7	-0.196906	0.202777	0.984119	-0.112864	0.45678	0.936287	0.0840411	0.577853	0.999969
_397.1506-8.97	-0.178452	0.595807	0.999998	-0.225154	0.504571	0.955509	-0.0467021	0.889082	0.999969
_397.2256-13.49	-0.359466	0.190566	0.984119	-0.181967	0.498006	0.955509	0.177499	0.508453	0.999969
_399.1642-9.43	-0.0913216	0.630492	0.999998	-0.0983053	0.604816	0.972028	-0.00698373	0.970535	0.999969
_400.3051-14.24	-0.218496	0.341312	0.984119	-0.137112	0.546555	0.957653	0.081384	0.719322	0.999969
_400.9083-0.64	0.791457	0.0567563	0.984119	-0.181643	0.641883	0.975925	-0.9731	0.0228488	0.999969
_409.2589-14.62	-0.0797125	0.777998	0.999998	-0.065196	0.817553	0.987775	0.0145165	0.958997	0.999969
_411.1277-9.03	-0.135704	0.647043	0.999998	-0.482551	0.117796	0.782117	-0.346847	0.251211	0.999969
_411.1283-7.69	-0.2028	0.275764	0.984119	-0.338992	0.0784287	0.782117	-0.136192	0.459098	0.999969
_412.8226-0.72	0.172187	0.756398	0.999998	-0.116586	0.833484	0.987775	-0.288773	0.603993	0.999969
_413.2181-9.33	-0.268077	0.117424	0.984119	-0.306338	0.0771731	0.782117	-0.0382604	0.815551	0.999969
_415.1973-8.57	0.158258	0.627162	0.999998	-0.220986	0.499293	0.955509	-0.379244	0.25345	0.999969
_415.1973-9.78	0.100683	0.565201	0.999998	-0.132121	0.4523	0.936287	-0.232803	0.194276	0.999969
_416.2114-8.04	-0.413781	0.0583501	0.984119	-0.181777	0.381464	0.911356	0.232004	0.267927	0.999969
_421.1869-10.13	-0.383006	0.0420276	0.984119	-0.290205	0.11252	0.782117	0.0928009	0.597287	0.999969
_421.2211-13.49	-0.213547	0.451264	0.999998	-0.0581158	0.836067	0.987775	0.155431	0.581718	0.999969
_424.3625-13.55	-0.304218	0.240378	0.984119	-0.0773168	0.760139	0.987775	0.226901	0.376137	0.999969
_424.8418-0.61	-0.460532	0.0718088	0.984119	-0.344348	0.167791	0.802385	0.116184	0.631558	0.999969
_427.1234-7.55	-0.453163	0.114433	0.984119	-0.615737	0.0380174	0.782117	-0.162574	0.556145	0.999969
_427.1975-10.18	-0.032053	0.849858	0.999998	-0.0620972	0.714292	0.982123	-0.0300441	0.859156	0.999969
_429.2141-10.49	-0.119187	0.486421	0.999998	-0.279707	0.115085	0.782117	-0.16052	0.351844	0.999969
_432.5576-7.23	-0.468328	0.234738	0.984119	-0.217096	0.574316	0.967941	0.251231	0.516461	0.999969
_433.1759-7.63	-0.79007	0.300025	0.984119	-0.26742	0.721277	0.983325	0.52265	0.488377	0.999969
_435.1252-8.09	-0.00237146	0.986343	0.999998	-0.0295855	0.831029	0.987775	-0.0272141	0.844373	0.999969
_436.3076-13.93	-0.192857	0.353431	0.984119	0.0260703	0.898673	0.987775	0.218927	0.294223	0.999969
_441.0421-0.69	-0.154769	0.753087	0.999998	0.0316045	0.948696	0.994742	0.186373	0.705051	0.999969
_441.2518-13.53	-0.324318	0.220373	0.984119	-0.163043	0.529728	0.955509	0.161274	0.534142	0.999969
_442.0166-1.41	-0.259011	0.686033	0.999998	0.244978	0.702121	0.975925	0.503988	0.435163	0.999969
_442.3363-10.01	-0.112361	0.387142	0.988188	0.0105953	0.934147	0.992732	0.122956	0.345197	0.999969
_443.1509-12.85	0.0917354	0.77125	0.999998	0.0637381	0.839789	0.987775	-0.0279973	0.929198	0.999969
_443.1546-11.07	-0.359221	0.0255685	0.984119	-0.159359	0.287837	0.868798	0.199863	0.187328	0.999969
_444.331-14	-0.268742	0.200815	0.984119	-0.15355	0.456154	0.936287	0.115192	0.574504	0.999969
_444.331-14.19	-0.234573	0.278311	0.984119	-0.151951	0.477257	0.947312	0.0826219	0.697364	0.999969
_445.2086-9.27	-0.0552581	0.716107	0.999998	-0.0122569	0.935565	0.992732	0.0430013	0.776976	0.999969
_445.3343-14.19	-0.252565	0.249413	0.984119	-0.158164	0.464444	0.940555	0.0944011	0.660451	0.999969
_453.2852-14.55	-0.130073	0.618181	0.999998	-0.106923	0.681583	0.975925	0.0231497	0.929013	0.999969
_453.3426-8.47	-0.966729	0.0435765	0.984119	-0.410787	0.362998	0.911356	0.555942	0.223685	0.999969
_458.3204-13.89	-0.240089	0.235782	0.984119	0.103493	0.602012	0.972028	0.343582	0.0977036	0.999969
_468.3887-13.56	-0.383022	0.110304	0.984119	-0.091134	0.69165	0.975925	0.291888	0.215192	0.999969
[truncated: 502 more rows]
